# Supplementary material for: A genetically encoded biosensor to monitor dynamic changes of c-di-GMP with high temporal resolution
Source: Nat Commun. 2024 May 9;15:3920. doi: 10.1038/s41467-024-48295-0 (PMC11082216; doi:10.1038/s41467-024-48295-0)
Supplement: Supplementary file 4 — Supplementary Data 1 [file 41467_2024_48295_MOESM4_ESM.xlsx]

## Sheet: List of oligonucleotides
Oligo ID	Sequence (5' to 3')
6801	GAAAAAAAACATGTGTATATACGTGGTAATGAC
6802	GAGTAAACTTGGTCTGACAGTTAGGAATAGGAACTTCATTTAAATGGC
6803	GCCATTTAAATGAAGTTCCTATTCCTAACTGTCAGACCAAGTTTACTC
6804	GAAAAAAAGACGTCGGCGCGCCTACCTGTGACGGAAG
7323	GAAAAAAAGGATCCATAGGAGGAACAATTTTATGATAAGGCAGGTTATCCAGC
7324	GAAAAAAACTCGAGTTATTTATCGTCGTCATCTTTGTAGTCGATATCATGATCTTTATAATCACCGTCATGGTCTTTGTAGTCGAATAGCGCCAGAACCGCCGTATTC
11469	GCAGAAAAACACGAAAATCACATGAATTCATTCGGAATTATTATTATTAAGACCCACTTTCACATTTAAGTTGTTTTTC
12056	TTCCGAATGAATTCATGTGATGTGAGTGGTTACAATGAGCAG
12057	atttgacgtcactagtTTATTCTCGCACTTTATTCGCTC
12058	ATCACATGAATTCATTCGGAATTATTATTATTAAG
12059	atttacatgtTTTCGTCTTCACCTCGAGTCCC
12157	TCTAATCTAGACATGGATCACCTCCTCCTTAATAAATTCGGTCAGTGCGTCCTGC
12435	ATCACATGAATTCATggatcacctcctcctTCGGAATTATTATTATTAAGACCC
12436	TGCATTATATGCGCTCAGCGCTGTGGG
14252	AATTCCGAAGGAGGAGGTGATCCATGAATTCAGAGCCGCCGCCGAAGCTCGTCC
14253	GGACGAGCTTCGGCGGCGGCTCagagaccaaataaaggtctctGTTCTCCTCGTGGGCGACGGCGCG
14254	CGCGCCGTCGCCCACGAGGAGAACagagacctttatttggtctctGAGCCGCCGCCGAAGCTCGTCC
14255	TCCCCGAAAAGTGCCACCTGACGTCACTAGTtcaGTTCTCCTCGTGGGCGACGGCG
14292	attttggtctctGAACycgtataacgtctttatcatggccgacaagc
14293	attttggtctctGAACycgrrgycgtataacgtctttatcatggccgacaagc
14294	attttggtctctGAACycgrrgycggscycgtataacgtctttatcatggccgacaagc
14295	attttggtctctGAACycggscycgrrgycggscycgtataacgtctttatcatggccgacaagc
14296	attttggtctctGAACycgrrgycggscycgrrgycggscycgtataacgtctttatcatggccgacaagc
14297	attttggtctctGAACycggscycgrrgycggscycgrrgycggscycgtataacgtctttatcatggccgacaagc
14298	attttggtctctGCTCcgrgttgaagttatattcaagcttatggcccag
14299	attttggtctctGCTCcgrcyycgrgttgaagttatattcaagcttatggcccag
14300	attttggtctctGCTCcgrcyycgrgwccgrgttgaagttatattcaagcttatggcccag
14301	attttggtctctGCTCcgrgwccgrcyycgrgwccgrgttgaagttatattcaagcttatggcccag
14302	attttggtctctGCTCcgrcyycgrgwccgrcyycgrgwccgrgttgaagttatattcaagcttatggcccag
14303	attttggtctctGCTCcgrgwccgrcyycgrgwccgrcyycgrgwccgrgttgaagttatattcaagcttatggcccag
14376	GATCGAATTCGCGACCCACGATGCGTTG
14377	GATCGCGGCCGCCTACCGGAGGTTCTGTCC
14670	ctagGTTCCGAAGGAGGAGGTGATCCATGAATTCTTTCCTTTACTAGTGACGTCA
14671	aattTGACGTCACTAGTAAAGGAAAGAATTCATGGATCACCTCCTCCTTCGGAAC
14812	attttggtctctGAACNNKGGCTCGAAGCCGGCCCCGtataacgtctttatcatggccgacaagc
14813	attttggtctctGAACCCGNNKTCGAAGCCGGCCCCGtataacgtctttatcatggccgacaagc
14814	attttggtctctGAACCCGGGCNNKAAGCCGGCCCCGtataacgtctttatcatggccgacaagc
14815	attttggtctctGAACCCGGGCTCGNNKCCGGCCCCGtataacgtctttatcatggccgacaagc
14816	attttggtctctGAACCCGGGCTCGAAGNNKGCCCCGtataacgtctttatcatggccgacaagc
14817	attttggtctctGAACCCGGGCTCGAAGCCGNNKCCGtataacgtctttatcatggccgacaagc
14818	attttggtctctGAACCCGGGCTCGAAGCCGGCCNNKtataacgtctttatcatggccgacaagc
14819	attttggtctctGAACCCGGGCTCGAAGCCGGCCCCGNNKaacgtctttatcatggccgacaagc
14820	attttggtctctGAACCCGGGCTCGAAGCCGGCCCCGtatNNKgtctttatcatggccgacaagc
14821	attttggtctctGCTCmNNCTCCGAgttgaagttatattcaagcttatggcccag
14822	attttggtctctGCTCCGGmNNCGAgttgaagttatattcaagcttatggcccag
14823	attttggtctctGCTCCGGCTCmNNgttgaagttatattcaagcttatggcccag
14824	attttggtctctGCTCCGGCTCCGAmNNgaagttatattcaagcttatggcccag
14825	attttggtctctGCTCCGGCTCCGAgttmNNgttatattcaagcttatggcccag
14990	attttggtctctGAACnnkGGCTCGAAGCCGrttCCGtataacgtctttatcatggccgacaagc
14991	attttggtctctGAACCCGnnkTCGAAGCCGrttCCGtataacgtctttatcatggccgacaagc
14992	attttggtctctGAACCCGGGCnnkAAGCCGrttCCGtataacgtctttatcatggccgacaagc
14993	attttggtctctGAACCCGGGCTCGnnkCCGrttCCGtataacgtctttatcatggccgacaagc
14994	attttggtctctGAACCCGGGCTCGAAGnnkrttCCGtataacgtctttatcatggccgacaagc
14995	attttggtctctGAACCCGGGCTCGAAGCCGrttnnktataacgtctttatcatggccgacaagc
14996	attttggtctctGAACCCGGGCTCGAAGCCGrttCCGnnkaacgtctttatcatggccgacaagc
14997	attttggtctctGAACCCGGGCTCGAAGCCGrttCCGtatnnkgtctttatcatggccgacaagc
14998	attttggtctctGCTCwnnCTCCGAgttCATgttatattcaagcttatggcccag
14999	attttggtctctGCTCcggwnnCGAgttCATgttatattcaagcttatggcccag
15000	attttggtctctGCTCcggCTCwnngttCATgttatattcaagcttatggcccag
15001	attttggtctctGCTCcggCTCCGAwnnCATgttatattcaagcttatggcccag
15202	attttggtctctGCTCCGGCTCCGAMNNcatgttatattcaagcttatggcccag
15206	attttggtctctGAACccgNNKccgNNKCCGNTCCCGtataacgtctttatcatggccgacaagc
15207	attttggtctctGAACccgNNKaagNNKCCGNTCCCGtataacgtctttatcatggccgacaagc
15208	attttggtctctGAACccgNNKNNKATGCCGNTCCCGtataacgtctttatcatggccgacaagc
15209	attttggtctctGAACccgNNKNNKTTCCCGNTCCCGtataacgtctttatcatggccgacaagc
15549	CGCGCGCCGCGCCGTCGCCCACGAGGAGAACTGAACTAGTATGAGCAAGAAATATGGTGAAGCCGTGATCAAAG
15550	GGGTTCCGCGCACATTTCCCCGAAAAGTGCCACCTGACGTCGCTAGCTCACTTGTACAGTTCATCCATACCACCGG
15629	attttcatATGAATTCAGAGCCGCCGCC
15630	attttGAGCTCACATTTCCCCGAAAAGTGCCACC
15631	CGGCGACGATCCAGTCGCAGgacGGCcgcTACAACGGCAAGGTGCTGTCG
15632	CGACAGCACCTTGCCGTTGTAgcgGCCgtcCTGCGACTGGATCGTCGCCG
15633	TGAACAGCTCCTCGCCCTTGC
15634	AAACAACTTAAATGTGAAAGTGGG
15688	CGGCATGGACGAGCTGTACAAGGGCGGTACCggaggcagcggcggcacgggcggaAGCAAGAAATATGGTGAAGCCG
15689	GCTCCTCGCCCTTGCTCACCATGCTCCCTCCGGTACCtcccgtgcctccgctcccgccCTTGTACAGTTCATCCATACC
15937	GATTATAACGGCAAGGTGCTGAGCATCCGGnnknnkGATCTGCGGACGCTGGCGGTGATC
15938	CCGGATGCTCAGCACCTTGCCGTTATAATCMNNGCGCTGMNNCTGGATCGTCGCCGCATACCGC
15939	AGCTCGACCAGGATGGGCACCACC
16066	tcgaTTGACATCCCatagAGTGATAGAGATACTGAGCACATCAGca
16067	tatgCTGATGTGCTCAGTATCTCTATCACTctatGGGATGTCAA
16130	CGGCGACGATCCAGTCGCAGCGCgtgGACTACAACGGCAAGGTGCTG
16131	CAGCACCTTGCCGTTGTAGTCcacGCGCTGCGACTGGATCGTCGCCG
16132	CCAGCGCTACGCGGCGACGATCCAGaggCAGCGCaagGACTACAACGGCAAGGTGCTG
16133	CAGCACCTTGCCGTTGTAGTCcttGCGCTGcctCTGGATCGTCGCCGCGTAGCGCTGG
16134	CAACGGCAAGGTGCTGTCGATCCGTccggcgGACCTGCGCACCCTGGCCGTGATCTACG
16135	CGTAGATCACGGCCAGGGTGCGCAGGTCcgccggACGGATCGACAGCACCTTGCCGTTG
16136	CAACGGCAAGGTGCTGTCGATCCGTccgccgGACCTGCGCACCCTGGCCGTGATCTACG
16137	CGTAGATCACGGCCAGGGTGCGCAGGTCcggcggACGGATCGACAGCACCTTGCCGTTG
16138	ATCACTCTCGGCATGGACGAGC
16139	GTTCCGCGCACATTTCCCCG
16188	CGACAGCACCTTGCCGTTGTAGTCgacGCGCTGCGACTGGATCGTCGCCGCGTAGC
16189	CGACAGCACCTTGCCGTTGTAGTCcttGCGCTGcctCTGGATCGTCGCCGCGTAGC
16190	TACAACGGCAAGGTGCTGTCGATCCGTccggcgGACCTGCGCACCCTGGCCGTGATCTACGACC
16191	TACAACGGCAAGGTGCTGTCGATCCGTccgccgGACCTGCGCACCCTGGCCGTGATCTACGACC
16583	TAGCTCAGCCCTTGGTACAATGCTAGCAATTTCACACAGGAAACAGCTATGAC
16584	CAAGGGCTGAGCTAGCTATAAAGCCTGGGGTGCCTAATGAGTG
18357	TACCGTTCGTATAgggTAggcTATACGAAGTTATTGCCAGCTGGGGCGCCCTCTGG
18358	GCTACCGTTCGTATAGCCTACCCTATACGAAGTTATTCAGAAGAACTCGTCAAGAAGGCGATAGAAGGC
18403	CTGAATAACTTCGTATAGGGTAGGCTATACGAACGGTAGCGGTCGGAACGCGGTGGTCG
18404	ACGACTCACTTAAGGCCTTGACTAGAGGGTCGACGCATGCTTCAGGTCAGCCGCCAGCTTGG
18405	TGGCAATAACTTCGTATAGCCTACCCTATACGAACGGTAGATCCGGGCGCTCATGCAGG
18406	TGACCATGATTACGCCAAGCTACGTAATACGACTCACTAGTGCGGAAGAAGTCGTCGAACAGG
18655	CGGCTTCCCGGCCGCGGAGTTGTTACTTGTTCGGTTCAGGGCAGGGTCGTTAAATAGC
18656	GCTATTTAACGACCCTGCCCTGAACCGAACAAGTAACAACTCCGCGGCCGGGAAGCCG

## Sheet: List of plasmids
Plasmid name	Description	Source or Reference
pCP20	Temperature-sensitive plasmid for temperature-regulated expression of FLP recombinase; pSC101-ts oriV Apr Cmr	PMID: 7789817
pNDM220	E. coli plasmid with temperature-dependent copy number control harboring lacIq and a modified PA1-lacO1 promoter (named here: PA1-lacO1') for IPTG-dependent gene expression; Apr	Kenn Gerdes
pAR94 (aka pNDM220c)	pNDM220 derivative with chloramphenicol resistance replacing the original ampicillin resistance marker; Cmr	This study
pKD3	PCR template for FRT-Kanr-FRT cassette amplification for recombineering	PMID: 10829079
pAR99	pAR94 derivative with pdeH3xflag under control of lacIq-PA1llacO'; Cmr	This study
pAR81	pNDM220 derivative with pdeH3xflag under control of lacIq-PA1llacO'; Apr	This study
pAR83	PCR template for Ptet-tetR amplification	Attila Becskei
pATT-Dest	Basic E. coli plasmid lacking BsaI restirction sites suitable for cloning via Golden Gate Assembly; Apr pBR322 oriV	PMID: 27470466
pBldDtemp	Basic E. coli plasmid derived from pATT-Dest for aTc-inducible expression of tandem bldDCTD; used for library preparation; Apr pBR322 oriV	This study
pIJ10663	PCR template for bldDCTD amplification	Mark Buttner
p2H12	pBldDtemp derivative; cdGreen expressed from an aTc-inducible promoter; Apr pBR322 oriV	This study
p2H12Matry	p2H12 derivative; cdGreen-Matry expressed from an aTc-inducible promoter; Apr pBR322 oriV	This study
pBAD24_VCA0107_mScarlet-I_Cterm_04	PCR template for mScarlet-I amplification	Marek Basler
p2H12Matry-blind	p2H12 derivative; cdGreen-Matry-blind expressed from an aTc-inducible promoter; Apr pBR322 oriV	This study
p2H12ref	p2H12 derivative; cdGreen and mScarlet-I co-expressed as an operon fusion from an aTc-inducible promoter; Apr pBR322 oriV	This study
pConRef-2H12	p2H12ref derivative; cdGreen expressed from a constitutive promoter; Apr pBR322 oriV	This study
pConRef-2H12.D11	pConRef-2H12.D11 derivative; cdGreen2 expressed from a constitutive promoter; Apr pBR322 oriV	This study
pQFmcs	pQF derivative; shuttle vector for cumate-inducible expression from PQ5 with new multiple cloning site (MCS) compatible with subcloning of cdGreen variants; Tcr IncP oriV ColE1 oriV RP4 oriT	This study
pQF	Shuttle vector for cumate-inducible expression from PQ5; Tcr IncP oriV ColE1 oriV RP4 oriT	PMID: 23995928
pQFmcs-2H12	pQFmcs with cdGreen; Tcr	This study
p2H12.D11	p2H12 derivative; cdGreen expressed from an aTc-inducible promoter; Apr pBR322 oriV	This study
pQFmcs-2H12.D11	pQFmcs with cdGreen2.1; Tcr	This study
pQFmcs-2H12.D11-scarREF	pQFmcs with cdGreen2.1 and mScarlet-I co-expressed as an operon fusion; Tcr	This study
pAK206-2H12.D11	pAK206 with cdGreen2 expressed from Plac; Gmr	This study
pAK206	Broad-host-range cloning plasmid with pBBR1 origin of replication and pK18 MCS including Plac; Gmr	PMID: 21949070
pBBR15-2H12.D11	pAK206-2H12.D11 derivative with cdGreen2 expressed from Anderson collection promoter BBa_J23115; Gmr	This study
pBBR15.2-2H12.D11opt	pBBR15-2H12.D11 derivative with cdGreen2.1 expressed from Anderson collection promoter BBa_J23115; Gmr	This study
pBBR15.2-2H12.D11opt-scar	pBBR15.2-2H12.D11opt derivative with cdGreen2.1 and mSCarlet-I co-expressed from Anderson collection promoter BBa_J23115; Gmr	This study
pET28-2H12	Plasmid for T7 RNAP-based overproduction of cdGreen in E. coli λDE3 lysogens; Kmr ColE1 oriV	This study
pET28-2H12-Matry	Plasmid for T7 RNAP-based overproduction of cdGreen-Matry in E. coli λDE3 lysogens; Kmr ColE1 oriV	This study
pET28-2H12.D11	Plasmid for T7 RNAP-based overproduction of cdGreen2 in E. coli λDE3 lysogens; Kmr ColE1 oriV	This study
pET28a	Basic plasmid for T7 RNAP-based overproduction of proteins in E. coli λDE3 lysogens; Kmr ColE1 oriV	Novagen
pNPTStet-pleDnptII	pNPTStet derivative for pleD replacement by nptII via double homologous recombination; Tcr Kmr ColE1 oriV	This study
pNPTStet	Suicide plasmid for allelic exchange in Caulobacter crescentus; ColE1 oriV sacB+ Tcr	PMID: 32041947
pTKEI-Tre-C04	PCR template for cpEGFP amplification	PMID: 27470466
pRSFDuet-1	Plasmid for T7 RNAP-based co-overproduction of two proteins in E. coli λDE3 lysogens; Kmr RSF1030 oriV	Novagen
pET21c::pdeA	Plasmid for T7 RNAP-based overproduction of PdeA in E. coli λDE3 lysogens; Apr ColE1 oriV	PMID: 15994307
pET28a_HisTag-RbdA(374-818)	Plasmid for T7 RNAP-based overproduction of RbdAGGDEF-EAL in E. coli λDE3 lysogens; Kmr ColE1 oriV	This study
pRSF-Duet1_HisTag-BifA(250-678)	Plasmid for T7 RNAP-based overproduction of BifAGGDEF-EAL in E. coli λDE3 lysogens; Kmr RSF1030 oriV	PMID: 37291227
pET28b_DgcZ(full length)-HisTag	Plasmid for T7 RNAP-based overproduction of DgcZ in E. coli λDE3 lysogens; Kmr ColE1 oriV	PMID: 19460094
pET28a_HisTag-DgcR_R206A/D209A(full length)	Plasmid for T7 RNAP-based overproduction of DgcRR206A/D209A in E. coli λDE3 lysogens; Kmr ColE1 oriV	PMID: 33846343

## Sheet: List of strains
Strain	Description	Source or reference	Comment
DH5a	E. coli cloning strain; F- endA1 glnV44 thi-1 recA1 relA1 gyrA96 deoR nupG φ80lacZΔM15 Δ(lacZYA-argF)U169, hsdR17(rK-mK+) λ-	Lab stock
TOP10	E. coli cloning strain; F- mcrA Δ(mrr-hsdRMS-mcrBC) φ80lacZΔM15 ΔlacX74 nupG recA1 araD139 Δ(ara-leu)7697 galE15 galK16 rpsL(StrR) endA1 λ-	Lab stock
BL21(DE3)	E. coli protein overproduction strain; F- ompT gal dcm lon hsdSB(rB–mB–) λ(DE3 [lacI lacUV5-T7p07 ind1 sam7 nin5]) [malB+]K-12(λS)	Lab stock
MG1655	E. coli K-12 F– λ– ilvG– rfb-50 rph-1 ("wild type")	PMID: 9278503
AB607	MG1655 DpdeH::FRT	PMID: 20303158
AKS486	MG1655 DpdeH::FRT/pAR99	This study
AKS494	MG1655 DpdeH::FRT kanr-pdeL'-'lacZ/pAR99	This study
SöA102	Caulobacter crescentus NA1000	PMID: 334726	Strain with plasmid pQFmcs-2H12.D11-scarREF: AKS1092
AKS217	NA1000 shkAD369N DD tacADD	PMID: 32041947	Strain with plasmid pQFmcs-2H12.D11-scarREF: AKS1098
AKS118	NA1000 DspmX	PMID: 32041947	Strain with plasmid pQFmcs-2H12.D11-scarREF: AKS1097
UJ506	NA1000 DpleC	PMID: 12622822	Strain with plasmid pQFmcs-2H12.D11-scarREF: AKS1088
UJ998	NA1000 DdivJ	PMID: 12622822	Strain with plasmid pQFmcs-2H12.D11-scarREF: AKS1089
UJ1000	NA1000 DpleC DdivJ	PMID: 12622822	Strain with plasmid pQFmcs-2H12.D11-scarREF: AKS1090
UJ4450	NA1000 DpleD	PMID: 24039597	Strain with plasmid pQFmcs-2H12.D11-scarREF: AKS1091
SöA764	NA1000 rcdG0	PMID: 24039597	Strain with plasmid pQFmcs-2H12.D11-scarREF: AKS1093
UJ9056	NA1000 DshkA	PMID: 32041947	Strain with plasmid pQFmcs-2H12.D11-scarREF: AKS1094
UJ9618	NA1000 shkAD369N	PMID: 32041947	Strain with plasmid pQFmcs-2H12.D11-scarREF: AKS1095
UJ9619	NA1000 rcdG0 shkAD369N	PMID: 32041947	Strain with plasmid pQFmcs-2H12.D11-scarREF: AKS1096
AKS237	NA1000 DpleC shkAD369N	PMID: 32041947	Strain with plasmid pQFmcs-2H12.D11-scarREF: AKS1099
UJ4449	NA1000 DdgcB	PMID: 24039597	Strain with plasmid pQFmcs-2H12.D11-scarREF: AKS1103
UJ4454	NA1000 DpdeA	PMID: 24039597	Strain with plasmid pQFmcs-2H12.D11-scarREF: AKS1104
UJ5790	NA1000 DdgcB DpleD	PMID: 24039597	Strain with plasmid pQFmcs-2H12.D11-scarREF: AKS1106
SöA1587	NA1000 rcdG0 Plac-ydeH3xflag	PMID: 24039597	Strain with plasmid pQFmcs-2H12.D11-scarREF: AKS1144
AKS236	NA1000 shkAD369N DD tacADD DspmX	PMID: 32041947	Strain with plasmid pQFmcs-2H12.D11-scarREF: AKS1179
AKS1142	NA1000 DpdeA DpleD::kanr	This study	Strain with plasmid pQFmcs-2H12.D11-scarREF: AKS1180
AKS1178	NA1000 shkAD369N DD tacADD DpleD::kanr	This study	Strain with plasmid pQFmcs-2H12.D11-scarREF: AKS1181
UJ508	NA1000 DpleC DpleD	PMID: 12622822	Strain with plasmid pQFmcs-2H12.D11-scarREF: AKS1182
AKS964	NA1000 spmX::mCherry /pQFmcs-2H12.D11	This study
UJP505	Pseudomonas aeruginosa PAO1	PMID: 20300602
UJP1964	PAO1 DretS	PMID: 27775685
UJP4185	PAO1 DmotAB	PMID: 30581112
UJP3428	PAO1 Dpch	PMID: 30581112
UJP209	P. aeruginosa PA14	PMID: 7604262
UJP763	P. aeruginosa PAK	Stephen Lory
UJP2268	Pseudomonas fluorescens Pf0-1	Jake Malone

## Sheet: Synthetic DNA
Name of DNA fragment	DNA Sequence (5' to 3')
2H12.D11opt_frag1	GTTAGCTCACTCATTAGGCACCCCAGGCTTTATAGCTAGCTTGACATCCCATAGAGTGATAGAGATACTGAGCACATCAGCATATGAAAGTGGGTCTTAATAATAATAATTCCGAAGGAGGAGGTGATCCATGAATTCGGAACCGCCGCCGAAGCTGGTCCTGGACCTGGAACGCCTGGCGCACGTCCCGCAGGAAAAGGCGGGCCCGCTGCAGCGCTATGCCGCCACCATCCAGTCGCAGCGGGGCGACTACAACGGCAAGGTCCTGTCGATCCGGCCGGCGGACCTGCGCACCCTGGCCGTCATCTATGACCAGTCGCCGTCGGTCCTGACCGAGCAGCTGATCTCGTGGGGCGTCCTGGATGCCGATGCGCGCCGCGCCGTCGCGCATGAAGAGAA…
2H12.D11opt_frag2	GGCGGCACCGGCGGCTCGGGCGTCAGCAAGGGCGAAGAACTGTTCACCGGCGTCGTCCCGATCCTGGTCGAGCTGGACGGCGACGTCAACGGCCACAAGTTCTCGGTCAGCGGCGAAGGCGAGGGCGACGCCACCTATGGCAAGCTGACCCTGAAGTTCATCTGCACCACCGGCAAGCTGCCCGTGCCGTGGCCGACGCTGGTCACCACGCTGACCTATGGCGTGCAGTGCTTCTCGCGCTACCCGGACCACATGAAGCAGCACGATTTCTTCAAGAGCGCCATGCCGGAAGGCTACATCCAGGAACGGACCATCTTCTTCAAGGACGACGGCAACTACAAGACCCGCGCCGAGGTCAAGTTCGAAGGCGACACCCTGGTCAACCGCATCGAGCTGAAG…

## Sheet: cdGreen2.1 sequences
cdGreen2.1	Sequence
DNA	ATGAATTCGGAACCGCCGCCGAAGCTGGTCCTGGACCTGGAACGCCTGGCGCACGTCCCGCAGGAAAAGGCGGGCCCGCTGCAGCGCTATGCCGCCACCATCCAGTCGCAGCGGGGCGACTACAACGGCAAGGTCCTGTCGATCCGGCCGGCGGACCTGCGCACCCTGGCCGTCATCTATGACCAGTCGCCGTCGGTCCTGACCGAGCAGCTGATCTCGTGGGGCGTCCTGGATGCCGATGCGCGCCGCGCCGTCGCGCATGAAGAGAACCCGAAGAACATGCCGGTGCCGTACAACGTGTTCATCATGGCCGACAAGCAGAAGAACGGCATCAAGGCCAACTTCAAGATCCGCCACAACATCGAGGATGGCGGCGTCCAGCTGGCCTACCACTACCAG…
Protein	MNSEPPPKLVLDLERLAHVPQEKAGPLQRYAATIQSQRGDYNGKVLSIRPADLRTLAVIYDQSPSVLTEQLISWGVLDADARRAVAHEENPKNMPVPYNVFIMADKQKNGIKANFKIRHNIEDGGVQLAYHYQQNTPIGDGPVLLPDNHYLGVQSKLSKDPNEKRDHMVLLEFVTAAGITLGMDELYKGGTGGSGVSKGEELFTGVVPILVELDGDVNGHKFSVSGEGEGDATYGKLTLKFICTTGKLPVPWPTLVTTLTYGVQCFSRYPDHMKQHDFFKSAMPEGYIQERTIFFKDDGNYKTRAEVKFEGDTLVNRIELKGIDFKEDGNILGHKLEYNMLSEPEPPPKLVLDLERLAHVPQEKAGPLQRYAATIQSQRGDYNGKVLSIRPADLRTLAV…
