# Supplementary material for: A genetically encoded biosensor to monitor dynamic changes of c-di-GMP with high temporal resolution
Source: Nat Commun. 2024 May 9;15:3920. doi: 10.1038/s41467-024-48295-0 (PMC11082216; doi:10.1038/s41467-024-48295-0)
Supplement: Supplementary file 7 — Source Data [file 41467_2024_48295_MOESM7_ESM.xlsx]

## Sheet: Fig 1e
Gen 1		Gen2		Gen3		Gen4 (cdGreen)
without cdG	with cdG	without cdG	with cdG	without cdG	with cdG	without cdG	with cdG
No1_BldD2 Plus	No1_BldD2 Minus	No2_BldDX19-13 Plus	No2_BldDX19-13 Minus	No4_BldD-A8 plus	No4_BldD-A8 Minus	2H12_PLUS	2H12_MINUS
202.622	503.221	38.6819	1213.43	183.33	917.034	209.747	1387.89
240.097	445.628	162.087	757.293	79.4983	623.508	166.94	1575.74
201.028	308.05	125.916	495.113	194.147	-91.6175	147.625	2052.86
210.807	457.704	126.459	453.939	151.298	1615.49	111.268	1393.33
122.593	1005.87	86.687	455.099	129.168	1117.16	106.026	470.854
148.444	682.752	90.9194	959.91	211.396	1338.33	163.514	951.011
178.022	715.303	106.22	725.748	-19.9969	675.961	158.817	829.81
215.227	805.692	157.608	470.861	125.746	954.989	135.115	2127.36
213.585	699.184	176.521	550.147	160.834	827.07	182.102	1499.6
207.789	919.846	181.028	482.765	166.17	1040.73	135.305	1671.69
225.287	567.812	82.2712	752.957	129.583	505.516	275.355	1228.45
228.198	527.258	118.273	590.631	-83.37	1053.68	87.3411	1612.51
191.849	852.226	101.725	624.504	140.778	918.587	308.447	1652.18
186.893	437.764	143.484	909.396	147.78	800.885	173.954	1068.45
226.95	690.235	140.453	564.44	129.498	826.872	135.184	1276.22
187.874	747.126	76.8994	521.034	290.072	1301.16	107.427	1573.57
201.859	559.18	102.744	399.202	154.293	853.244	141.804	1379.22
170.639	787.762	121.076	327.35	298.668	747.797	180.541	2442.82
158.852	459.433	113.681	996.863	195.238	468.996	100.01	1417.61
174.313	389.517	108.141	306.803	246.035	1433.37	132.522	1766
233.338	845.158	139.221	530.426	150.798	1935.73	157.858	1396.46
161.364	516.185	111.641	303.875	167.091	903.564	71.5332	814.23
172.339	468.993	151.788	472.575	198.31	1372.93	122.515	1440.71
233.082	409.322	155.105	767.259	113.005	1523.02	379.651	1802.34
163.355	641.964	170.834	819.973	144.127	586.086	177.795	1113.81
197.891	645.486	118.619	526.693	123.904	1029.76	251.164	2014.74
299.491	575.39	155.906	510.532	157.559	798.88	74.059	1152.49
206.681	1049.01	80.1347	507.71	210.885	790.085	159.86	2354.23
200.045	900.308	98.9406	595.985	199.652	1840.11	134.239	2169.94
263.655	884.325	135.212	480.825	191.533	649.456	164.647	1620.91
201.776	641.683	78.4782	590.938	150.671	1022.19	108.812	1498.76
148.804	867.997	175.478	614.877	190.114	1418.86	146.476	1560.03
338.756	614.613	139.999	1043.35	176.384	1102.96	180.187	1953.24
210.324	826.058	119.657	908.418	163.938	1723.56	165.482	1778.04
120.105	946.249	142.816	308.765	180.147	707.293	162.326	1730.76
273.405	850.155	156.264	371.364	565.202	760.216	111.827	1742.15
267.741	818.088	140.752	789.046	164.625	918.553	164.415	1421.77
154.622	1122.57	180.451	372.056	132.48	761.393	253.415	1437.07
184.868	588.576	173.277	437.299	133.577	1132	216.707	1894.47
166.897	678.436	101.844	314.311	119.514	952.448	91.9524	1761.33
199.592	620.447	112.104	-87.6357	114.811	1196.11	150.499	2544.25
184.201	748.893	235.058	454.72	107.253	1587.37	-29.2586	1411.28
258.205	644.394	100.572	247.274	136.094	784.565	162.887	1689.3
161.248	624.969	107.491	382.417	186.725	808.786	-28.0378	1918.43
175.315	922.422	89.5904	418.309	90.6542	628.412	114.477	1425.16
215.491	636.484	148.474	587.157	132.439	1049.2	105.071	962.929
169.406	913.911	196.315	541.552	108.237	830.494	183.79	1562.62
257.451	590.801	125.461	579.23	137.679	948.308	174.438	2099.68
144.997	857.808	65.1904	469.289	184.618	643.11	158.469	2033.62
248.283	543.579	116.86	631.247	194.875	1244.8	151.065	2100.55
252.18	193.487	185.224	472.693	226.485	919.14	147.558	2440.07
182.894	439.531	192.482	951.473	149.073	642.276	156.409	1779.39
160.882	677.721	120.083	754.308	171.509	1708.99	128.892	1377.92
208.845	487.991	138.24	574.425	176.125	1723.41	114.121	2038.81
202.239	775.532	145.18	710.521	189.601	1015.58	122.929	2032.41
173.782	899.849	175.734	659.605	-87.2408	692.754	123.148	2313.64
171.054	611.641	139.266	420.207	130.925	853.658	164.504	1087.89
236.03	599.835	215.616	853.168	132.648	1701.88	187.153	1704.78
246.602	733.17	114.806	446.147	110.29	1165.9	205.17	1500.88
251.244	682.905	102.973	814.405	294.175	807.945	168.355	913.952
262.893	752.094	103.422	614.737	162.944	1091.73	318.038	1769.6
372.465	807.741	145.341	472.678	174.714	1433.09	139.023	1469.63
163.864	688.535	134.089	833.344	166.292	1063.85	156.882	1950.11
233.04	554.923	140.363	428.977	98.5907	878.605	109.779	1134.04
182.54	1043.16	110.306	442.219	131.048	1164.57	49.416	2173.09
194.065	709.147	143.61	692.653	137.276	1471.51	132.752	974.603
190.784	413.838	132.776	571.215	165.445	918.683	173.451	822.831
196.256	518.876	138.489	567.158	144.081	-80.6943	98.7706	1602.66
191.8	338.307	142.843	606.814	128.743	494.235	125.132	2422.99
169.655	578.466	115.374	579.502	133.319	866.734	189.966	1222.41
194.289	878.14	112.057	270.25	143.939	797.007	247.551	893.314
242.476	559.211	133.011	400.227	114.073	538.342	165.55	2231.27
242.754	738.591	128.372	457.917	130.803	1699.49	109.095	1641.92
193.827	562.387	126.099	213.887	141.207	1467.41	199.192	2082.45
234.305	1088.23	83.5916	530.351	112.021	512.896	214.626	1502.4
253.742	976.942	86.0936	647.353	207.579	1256.71	72.7029	1378.73
208.38	586.328	90.4871	763.851	140.139	791.339	222.243	2078.98
162.181	226.532	143.5	438.123	148.372	1973.05	198.936	2127.46
254.928	692.027	200.043	500.473	141.143	515.314	234.789	2319.86
274.263	828.295	149.752	533.052	160.644	1371.74	235.511	1304.69
160.109	1072.29	152.051	707.284	231.011	600.909	213.674	2145.57
223.424	710.806	131.228	646.349	173.88	1063.48	161.633	1684.45
329.704	643.962	103.442	754.38	232.365	627.108	216.008	1856.96
276.1	999.209	129.94	881.562	137.256	1672.04	194.529	2688.33
151.824	618.494	157.314	519.818	228.84	804.794	187.276	1872.44
231.88	558.432	126.804	723.02	121.125	1726.88	107.936	1943.41
205.971	600.774	142.872	499.765	183.826	1445.32	266.414	1942.88
251.175	659.873	145.084	377.527	186.603	847.614	169.273	1577
205.097	926.316	179.306	276.925	133.448	1513.13	159.699	1497.51
160.034	503.444	136.501	639.087	159.309	851.584	490.851	1996.21
247.922	606.053	72.0167	327.489	137.938	884.069	103.681	2177.52
118.731	556.947	136.869	567.89	100.859	1071.03	149.733	1684.26
144.655	592.299	123.385	630.539	136.592	640.915	185.002	1229.01
227.421	805.369	140.519	692.562	132.315	938.067	230.79	2000.48
202.812	688.15	132.209	562.839	212.106	707.398	172.603	1997.93
207.74	440.251	109.469	764.527	139.364	1631.09	134.852	1253.1
197.215	610.827	71.7957	416.713	101.553	1265.23	312.173	1439.09
225.651	812.711	100.046	362.01	164.347	782.373	127.641	1151.32
237.74	709.138	114.214	627.102	161.666	1067.68	141.339	1985.99
200.44	818.724	144.335	510.205	130.097	-75.8982	154.35	2498.82
261.77	583.489	94.4266	539.832	-83.8913	968.725	181.34	1386.86
115.515	704.254	174.052	550.617	148.125	664.852	154.839	1411.14
181.88	634.678	107.582	681.484	132.277	1341.53	197.282	1793.21
178.203	533.157	123.215	689.545	184.144	997.867	208.118	1602.01
228.907	635.695	116.355	325.445	103.397	793.761	161.717	1773.51
272.047	746.9	155.734	473.272	173.738	1060.13	126.672	892.375
168.784	1122.03	164.45	333.907	275.959	1583.89	163.204	1512.01
156.785	686.485	117.711	558.549	180.542	1539.74	177.956	1490.92
224.057	543.638	96.0602	446.903	180.872	1765.51	139.89	1442.09
279.905	572.195	125.937	707.154	121.602	1263.44	115.374	1869.76
190.057	787.811	115.286	404.105	145.288	497.671	123.239	1712.13
236.391	557.753	180.689	1198.74	160.784	866.206	134.404	1845.6
203.858	844.108	114.819	526.821	133.795	881.179	360.578	1184.87
266.681	438.25	100.525	551.646	168.617	1680.27	215.969	1600.1
236.418	865.771	117.94	693.427	195.03	970.502	154.533	622.277
197.136	959.238	80.7533	546.58	204.815	1025.59	104.64	1947.95
203.177	754.858	97.8517	695.322	213.253	802.401	183.349	1768.54
200.518	949.668	164.87	502.923	206.059	1339.76	178.547	1043.35
264.295	560.547	86.9907	522.465	177.21	1078.57	135.593	2011
187.413	738.251	182.872	631.535	135.992	1033.8	165.52	1651.94
191.529	399.483	135.786	337.789	131.805	736.167	162.072	2114.07
245.358	830.375	210.206	697.227	99.2051	1446.32	69.4385	1621.57
182.7	911.998	101.155	309.259	134.303	460.037	99.5059	2320.34
214.232	709.014	112.847	365.852	225.988	538.764	160.624	1467.64
227.618	811.085	155.843	346.602	208.161	983.617	151.787	1179.53
473.377	543.98	78.3402	342.308	173.359	1419.33	226.656	1835.38
223.837	917.754	113.367	443.416	243.034	1320.45	123.409	1809.62
167.12	847.994	77.0501	684.236	262.222	663.406	172.583	2326.38
249.032	501.3	146.945	585.325	59.2277	979.721	257.287	1527.55
175.906	771.713	137.681	252.774	141.875	896.458	220.818	1517.47
196.012	658.897	119.838	444.433	159.632	1242.38	275.374	2113.29
208.572	888.715	159.555	827.897	120.426	475.346	267.691	1314.61
211.258	703.387	152.329	505.634	131.201	992.453	122.139	1921.95
211.562	757.444	156.612	756.083	187.741	790.899	140.629	2515.29
247.284	671.154	114.558	489.263	161.632	570.429	124.862	1806.75
172.317	587.405	114.296	841.017	148.525	741.924	42.6277	1786.68
198.671	716.99	125.976	723.974	149.502	797.383	170.294	1114.6
219.044	976.855	187.122	483.273	152.505	857.264	185.792	1102.85
176.723	700.018	76.7877	773.14	184.069	873.083	395.191	1785.72
181.594	443.94	100.262	714.49	135.038	846.044	71.3487	1251.29
149.287	572.345	110.335	480.594	115.186	1060.35	184.629	749.693
145.339	846.641	203.02	569.46	168.619	1029.16	163.852	2367.34
249.151	439.176	102.086	641.736	121.245	879.321	205.982	1555
222.601	594.643	149.475	498.152	178.794	1090.18	288.587	1654.85
148.715	539.87	131.345	798.774	152.886	874.092	145.191	1752.13
166.131	949.967	140.42	456.448	201.503	1120.73	161.409	1890.12
195.514	355.096	110.744	257.995	188.823	516.583	133.398	1918.93
223.079	464.258	62.7104	722.353	141.075	774.378	112.038	291.348
151.067	540.517	150.812	1052.76	140.683	1585.14	161.44	2070
216.037	730.861	146.204	513.607	164.752	1063.92	171.528	1397.02
191.65	865.518	99.6524	663.391	173.02	1575.8	140.891	1971.61
176.47	545.741	193.319	421.324	192.677	682.74	81.7528	1807.83
194.412	591.904	132.656	755.005	177.461	770.588	114.52	2233.67
143.512	897.561	163.059	467.619	148.683	-69.3878	148.343	1119.55
174.152	996.013	128.013	506.885	83.6281	966.186	134.978	1347.47
204.123	653.567	134.716	660.678	140.13	1028.92	160.775	2097.25
212.678	889.339	138.437	550.973	120.935	1599.25	313.499	1008.76
181.657	1233.24	135.946	571.118	152.996	1110.13	251.023	2005.15
214.361	500.302	106.205	1902.34	248.469	1085.47	178.976	1524.77
127.564	865.417	209.665	634.899	92.4013	1309.17	158.457	1778.91
179.652	342.285	112.007	528.853	147.68	958.396	114.696	1845.49
267.492	863.757	110.112	303.101	164.808	829.234	260.384	3345.35
245.633	616.61	188.363	702.159	106.952	715.705	158.786	1126.7
190.025	85.4584	170.162	1029.66	237.78	676.582	159.4	918.985
196.161	710.6	142.032	394.193	199.821	1133.37	146.843	1229.74
206.748	540.329	184.955	1021.3	190.179	1414.36	148.107	1949.62
258.413	850.884	162.068	500.433	242.851	861.81	176.795	1724.27
144.538	694.027	191.51	508.161	147.158	1155.25	234.359	1557.82
259.352	737.768	131.036	748.125	203.944	842.08	177.68	1965.5
169.986	714.162	133.131	434.878	149.628	911.197	197.384	1630.87
212.027	590.381	129.379	325.097	134.991	1452.79	144.06	-16.2384
127.212	662.265	144.113	672.848	123.862	1645.29	140.48	1229.24
199.592	591.187	177.494	424.553	148.043	620.965	206.801	1080.01
209.105	603.182	92.3452	448.752	179.919	1101	232.077	1185.37
205.267	619.073	105.835	823.869	134.61	896.148	122.432	1983.95
152.841	951.174	153.391	981.274	133.446	981.702	125.118	1452.36
243.411	583.065	123.256	580.545	107.007	794.639	142.416	2399.99
255.572	672.152	110.959	673.355	172.288	1253.09	133.088	617.795
179.549	478.25	197.874	576.892	198.466	-87.5714	122.476	2267.91
150.314	1003.86	245.751	370.675	142.462	1070.11	174.708	1800.96
266.853	622.704	144.652	654.875	213.941	1363.17	175.707	1475.59
208.239	746.992	95.9198	342.539	187.168	1422.56	118.867	1577.17
310.566	1156.37	135.716	565.174	157.507	592.663	187.987	1819.02
233.678	663.943	-91.4383	534.1	104.796	1044.4	122.247	1917.64
276.738	737.851	96.5601	831.325	146.589	1939.04	102.296	2081.89
189.477	624.607	130.107	281.681	194.118	1098.48	133.49	1879.63
217.166	607.067	163.763	741.447	165.763	1172.48	125.122	2311.22
191.196	692.963	151.723	636.016	142.102	630.647	109.311	2418.92
186.586	830.534	140.203	735.588	188.515	1106.75	130.403	1764.55
176.757	743.061	160.175	370.859	157.727	1241.07	128.801	1503.22
200.003	-0.1281	100.004	472.544	105.84	433.419	254.77	1962.5
195.921	731.59	113.623	448.433	182.256	1357.57	209.959	1778.92

## Sheet: Fig 1i
cdGreen-Matry		cdGreen-Matry-cdG-blind
with cdG	without cdG	with cdG	without cdG
pBldD2H12Matry_IPTG0	pBldD2H12Matry_IPTG1000	pBldD2H12Matry-BLIND_IPTG0	pBldD2H12Matry-BLIND_IPTG1000
2.44884	0.686444	0.665752	0.556969
2.04892	0.604229	0.537059	0.628312
1.98838	0.666648	0.579187	0.598244
1.96414	0.602595	0.761397	0.570428
1.47983	0.707147	0.689045	0.55708
1.00789	0.780397	0.687354	0.613211
1.79259	0.67933	0.714161	0.565538
1.73302	0.72218	0.628145	0.583853
1.79024	0.698697	0.804516	0.563898
1.53401	0.658932	0.757534	0.548526
2.01364	0.644407	0.75748	0.588849
2.0105	0.672574	0.69146	0.608145
0.755086	0.652718	0.64899	0.548469
2.31942	0.688153	0.621652	0.593358
1.79431	0.645424	0.712185	0.511292
1.79402	0.648499	0.670136	0.635748
1.83649	0.679006	0.671778	0.524839
1.71597	0.656095	0.691912	0.618677
1.47721	0.697856	0.540147	0.560079
1.1109	0.625689	0.612544	0.496288
1.36108	0.608659	0.673339	0.618808
1.83851	0.729307	0.72922	0.587551
1.95874	0.596109	0.667702	0.581082
1.56408	0.605545	0.730287	0.554692
1.32056	0.69501	0.696757	0.573112
2.54569	0.611292	0.695803	0.598397
2.69669	0.718384	0.742137	0.591738
1.43702	0.679176	0.602474	0.570505
1.83662	0.61713	0.668896	0.442257
2.29385	0.663752	0.671539	0.6045
0.849617	0.737584	0.745239	0.591352
1.59413	0.629931	0.631701	0.565965
2.19713	0.529174	0.688515	0.59794
2.57222	0.548264	0.570504	0.683572
1.57378	0.498394	0.635559	0.668577
1.95425	0.392152	0.65889	0.607348
1.73162	0.554387	0.823598	0.586134
1.55248	0.592849	0.725904	0.5394
1.8817	0.563981	0.735861	0.526881
1.62883	0.574814	0.685993	0.610034
2.21718	0.701298	0.774332	0.604287
1.53414	0.653561	0.58182	0.607378
1.43892	0.696006	0.640472	0.612633
2.18326	0.531668	0.687259	0.531144
1.72931	0.594937	0.580935	0.509361
1.55684	0.627311	0.691669	0.618017
1.45219	0.627229	0.554953	0.534807
1.25607	0.682628	0.763304	0.475728
1.03871	0.603524	0.636535	0.648577
1.30284	0.799291	0.673789	0.55339
1.16015	0.57813	0.727353	0.561191
1.64427	0.753942	0.622395	0.630334
1.29034	0.647431	0.694707	0.71821
1.4348	0.607917	0.756789	0.612427
1.85395	0.581926	0.69975	0.645901
1.92889	0.612788	0.670248	0.47954
1.41319	0.626623	0.547981	0.62001
1.96948	0.665629	0.687593	0.571228
2.56953	0.651991	0.702835	0.63283
1.91189	0.616429	0.619683	0.584642
0.86357	0.680743	0.703191	0.494092
1.06132	0.561568	0.657851	0.554998
1.72945	0.738339	0.656957	0.620724
1.83058	0.592862	0.667929	0.60939
2.465	0.643735	0.715378	0.688834
2.01115	0.648866	0.610319	0.633329
1.88382	0.625541	0.722643	0.453415
1.20834	0.701081	0.666257	0.637717
1.79974	0.549776	0.697399	0.61624
1.60424	0.667947	0.560953	0.562991
2.28124	0.630858	0.703618	0.470558
1.76909	0.521673	0.637207	0.544123
2.22994	0.624523	0.768159	0.514481
1.30962	0.677668	0.729918	0.591532
1.55136	0.676018	0.717651	0.570797
2.02373	1.52859	0.679272	0.49108
1.42123	0.665182	0.643414	0.481296
1.90483	0.789194	0.765501	0.660548
0.9659	0.645931	0.684762	0.665625
2.34308	0.68979	0.754061	0.591094
1.3195	0.581198	0.738713	0.640905
1.14539	0.781523	0.760194	0.522362
1.64903	0.629413	0.736486	0.519121
0.96579	0.588928	0.748521	0.537462
1.42312	0.713893	0.759973	0.58179
2.11169	0.557552	0.738616	0.581182
2.2786	0.660795	0.728069	0.675156
2.19646	0.571595	0.808256	0.581846
1.70024	0.67659	0.807316	0.565633
1.72965	0.656779	0.599912	0.638806
0.970028	0.709244	0.643681	0.57349
2.25149	0.669971	0.700143	0.58025
1.09579	0.658526	0.72509	0.60832
2.03011	0.620022	0.669016	0.425498
1.69488	0.587989	0.626057	0.593548
0.8732	0.649639	0.662253	0.616639
1.55829	0.713788	0.751731	0.560791
1.62617	0.664218	0.686399	0.653314
2.31403	0.67744	0.645357	0.597536
1.42044	0.696022	0.625346	0.590281
1.83702	0.615764	0.637685	0.67732
2.11004	0.649758	0.602095	0.597968
1.68702	0.758442	0.682979	0.585099
2.15214	0.706173	0.735061	0.621357
1.27596	0.575085	0.679338	0.590842
1.07095	0.645164	0.68002	0.60755
1.93715	0.532598	0.546529	0.613885
2.35788	0.720101	0.608174	0.627412
1.39303	0.688261	0.717523	0.556301
1.59184	0.693365	0.573009	0.617436
2.20899	0.617055	0.555029	0.664571
2.35767	0.720274	0.651304	0.53229
2.06717	0.675083	0.562995	0.58064
1.44239	0.653403	0.808407	0.598212
1.35063	0.596119	0.740978	0.637608
1.46981	0.548621	0.78766	0.566325
2.33167	0.62344	0.630582	0.583703
1.94567	0.675352	0.715775	0.566856
2.02659	0.700311	0.58166	0.661974
1.95735	0.601409	0.555661	0.539601
1.7612	0.681279	0.624583	0.608518
1.64731	0.644378	0.759326	0.533786
1.35306	0.644375	0.681588	0.606875
2.21596	0.578759	0.660794	0.650732
1.57107	0.568463	0.687347	0.567568
1.818	0.676685	0.741915	0.466164
1.38068	0.63433	0.621752	0.636018
1.68371	0.612982	0.560155	0.544103
1.94898	0.657866	0.660636	0.554619
2.27344	0.661285	0.686964	0.612438
1.43528	0.491502	0.605578	0.626709
1.7958	0.600628	0.617616	0.706957
1.21958	0.557324	0.771298	0.570239
1.70512	0.68114	0.800352	0.58847
2.51372	0.610399	0.73495	0.568464
2.3901	0.647949	0.63438	0.678721
1.95064	0.601493	0.548151	0.639355
1.72721	0.647227	0.787878	0.605145
1.47411	0.663421	0.765819	0.52318
0.942677	0.669935	0.759177	0.566994
1.23251	0.719012	0.752876	0.615652
1.83317	0.699357	0.737248	0.537968
1.32775	0.72677	0.781435	0.564614
1.67741	0.660398	0.660905	0.649737
1.93183	0.676236	0.664398	0.591918
2.01784	0.488203	0.722076	0.563122
2.52162	0.650578	0.56501	0.57549
1.62297	0.58985	0.689259	0.621141
2.27048	0.58109	0.662005	0.575085
1.66484	0.633473	0.687706	0.519698
1.10719	0.742054	0.689438	0.556301
1.65788	0.786796	0.655181	0.489423
1.68464	0.771317	0.638149	0.631998
1.52951	0.635734	0.688459	0.611088
1.29823	0.53752	0.594555	0.602077
1.81956	0.691897	0.742812	0.577125
1.61936	0.587257	0.652592	0.555195
1.69125	0.74378	0.640985	0.588491
1.32749	0.582414	0.681609	0.447217
1.88496	0.772922	0.606901	0.497618
1.78449	0.593347	0.709699	0.631072
1.47562	0.584836	0.685277	0.69794
1.88435	0.670082	0.721644	0.583865
1.24019	0.726962	0.786174	0.576421
1.80449	0.753575	0.690393	0.488355
1.38868	0.692105	0.700803	0.51283
1.87748	0.537904	0.739406	0.632595
1.65672	0.713795	0.718102	0.644632
1.77327	0.720501	0.665856	0.55377
1.44406	0.672906	0.740336	0.598566
1.45436	0.654427	0.673954	0.540127
2.27294	0.753768	0.71128	0.588814
1.44065	0.583073	0.750379	0.612458
1.63343	0.609877	0.709981	0.653401
2.00385	0.600116	0.811039	0.616179
1.48489	0.648356	0.616994	0.672188
2.08886	0.606969	0.706741	0.630085
1.49794	0.66242	0.82418	0.559719
1.65605	0.681658	0.671755	0.55048
2.10432	0.669634	0.733523	0.640014
2.14513	0.655928	0.730097	0.564801
2.12296	0.554018	0.777906	0.624179
2.49896	0.649379	0.784282	0.535007
1.59437	0.472047	0.711399	0.535875
1.5387	0.692642	0.744894	0.600122
1.07229	0.734018	0.688399	0.517725
1.80255	0.632375	0.600848	0.615653
2.13839	1.08849	0.735038	0.512839
1.9132	0.593525	0.719162	0.636342
2.39597	0.691918	0.691082	0.586882
1.56741	0.660259	0.591348	0.646766
2.43112	0.632283	0.687899	0.588758
1.0214	0.697365	0.682682	0.600798
2.06557	0.628895	0.649429	0.653972
2.35014	0.675668	0.720599	0.674249
2.42227	0.700172	0.686571	0.599968
1.22221	0.704396	0.695516	0.64712
1.41368	0.692286	0.67392	0.502694
1.04383	0.629493	0.660426	0.640145
1.8204	0.560793	0.709752	0.625223
2.02672	0.635631	0.738083	0.611075
2.02082	0.679366	0.766972	0.643072
2.04601	0.677011	0.665161	0.56929
1.51122	0.572923	0.767648	0.580268
3.01869	0.62938	0.693121	0.601657
3.13077	0.609196	0.672784	0.525738
2.41991	0.672861	0.704579	0.585334
1.62904	0.622159	0.693586	0.593303
2.41842	0.680612	0.640349	0.530957
2.56388	0.696485	0.746115	0.54775
1.98132	0.526527	0.681152	0.594622
1.38259	0.650037	0.58848	0.679767
2.28911	0.679587	0.783149	0.553733
2.15201	0.674591	0.674434	0.526441
1.87165	0.685902	0.68449	0.557014
1.83359	0.65636	0.689109	0.633212
1.97736	0.608625	0.644839	0.624536
1.90809	0.670977	0.776596	0.649288
1.17618	0.70801	0.634918	0.628591
1.22835	0.605851	0.627304	0.5996
1.18094	0.697388	0.665371	0.619536
1.78181	0.79959	0.691808	0.61543
1.79344	0.64159	0.640493	0.629993
2.58869	0.693166	0.676547	0.603166
0.94977	0.658769	0.553691	0.5824
0.800477	0.65715	0.60358	0.48967
1.28212	0.685589	0.709076	0.651695
1.14055	0.65584	0.677521	0.594628
1.33703	0.620653	0.697175	0.689007
1.35008	0.701307	0.606224	0.54269
1.76034	0.633144	0.604744	0.622532
1.86367	0.687374	0.686707	0.591079
1.67694	0.670872	0.725279	0.635823
1.91624	0.739237	0.726358	0.614875
1.50541	0.563903	0.635298	0.687437
1.79766	0.709811	0.724771	0.646094
2.01071	0.709873	0.723827	0.577265
2.00933	0.624895	0.622741	0.641873
1.39438	0.555652	0.691098	0.623201
1.28422	0.493361	0.669513	0.466654
1.52766	0.62903	0.635265	0.560602
1.80044	0.710002	0.776436	0.566143
1.42998	0.651031	0.725448	0.548831
1.84428	0.693493	0.784172	0.558996
1.82969	0.640976	0.682427	0.611589
2.27268	0.63675	0.691499	0.682417
0.834515	0.678996	0.729535	0.555638
1.74147	0.658304	0.777349	0.604084
2.15413	0.626129	0.733839	0.636703
0.894499	0.62492	0.607504	0.534856
2.37089	0.661429	0.813731	0.595006
1.13199	0.616961	0.595397	0.638516
1.07023	0.656419	0.728756	0.649757
1.77164	0.609008	0.717623	0.640725
1.49811	0.769206	0.720486	0.628352
2.61751	0.710913	0.641464	0.553048
2.34743	0.60682	0.639994	0.489524
2.43934	0.627979	0.618462	0.610378
1.54418	0.629018	0.687123	0.601404
2.0673	0.406986	0.656746	0.603925
2.54987	0.611178	0.739148	0.58734
2.38441	0.597163	0.655535	0.578221
1.43202	0.612658	0.798087	0.609865
1.26055	0.683449	0.730926	0.641342
1.48068	0.589822	0.748941	0.55684
1.92177	0.644924	0.727462	0.629151
1.79539	0.688346	0.701671	0.631852
1.92695	0.603479	0.724199	0.589954
1.72403	0.650511	0.74876	0.593751
1.33794	0.509943	0.704971	0.637788
1.29073	0.647117	0.60782	0.649391
2.02756	0.538655	0.689379	0.587261
1.85528	0.54842	0.699806	0.476409
1.38984	0.576127	0.592669	0.519922
2.52696	0.602605	0.81977	0.572265
1.97816	0.669807	0.69008	0.645705
0.927054	0.66146	0.738205	0.670453
1.75906	0.470467	0.659712	0.603709
2.80504	0.594584	0.656336	0.619686
1.41134	0.712926	0.676143	0.608582
0.931229	0.639746	0.830928	0.687584
2.46194	0.735683	0.717365	0.597755
1.45086	0.64572	0.734838	0.572865
1.78956	0.677117	0.692332	0.663678
2.31299	0.459628	0.609927	0.51426
1.60535	0.564928	0.707851	0.556995
1.56374	0.689292	0.607165	0.631968
1.33716	0.647395	0.643655	0.589559
2.2594	0.7068	0.763894	0.627174
2.0756	0.822416	0.674357	0.621117
2.31644	0.732514	0.685503	0.588786
1.52434	0.586232	0.736584	0.510105
2.5821	0.645812	0.710464	0.536956
1.93633	1.0998	0.648878	0.574591
1.30943	0.565836	0.775377	0.565186
2.82819	0.519574	0.703694	0.62592
1.78857	0.653006	0.687073	0.590608
1.17504	0.663747	0.680725	0.657735
1.8995	0.585039	0.676294	0.601583
1.71313	0.724795	0.55645	0.563285
1.67912	0.665984	0.741895	0.637663
2.19449	0.786484	0.750046	0.592174
2.38849	0.583241	0.693007	0.615911
1.60171	0.677666	0.681483	0.622762
1.66668	0.717791	0.717954	0.559814
1.80546	0.719157	0.675644	0.627267
1.54363	0.589931	0.56662	0.572856
1.64408	0.566465	0.657659	0.550344
1.22054	0.70172	0.660628	0.619504
1.29585	0.745449	0.658664	0.489191
2.12652	0.66776	0.651088	0.622344
2.23172	0.585753	0.658328	0.720244
1.58673	0.644363	0.594713	0.487816
2.35956	0.57757	0.684122	0.582774
2.56352	0.620491	0.619655	0.622888
1.92528	0.666147	0.68504	0.57015
1.80246	0.723681	0.679353	0.574338
2.15346	0.743395	0.667236	0.453849
2.2389	0.523795	0.750843	0.5006
1.54052	0.728392	0.809955	0.654698
1.38782	0.753429	0.768083	0.487964
1.43095	0.635494	0.739597	0.610137
1.44797	0.583516	0.713574	0.537881
1.71662	0.783486	0.69714	0.592437
2.31015	0.668362	0.714779	0.56822
0.836686	0.627538	0.583975	0.571228
1.52621	0.620971	0.699474	0.595546
1.82087	0.634428	0.532062	0.567279
2.10705	0.65699	0.681229	0.694725
2.11555	0.674121	0.75333	0.630481
1.81444	0.657028	0.713605	0.637984
1.60036	0.715021	0.685826	0.653133
1.57605	0.696557	0.661342	0.611014
2.33039	0.680939	0.736156	0.597302
1.21679	0.714893	0.780823	0.558524
1.70238	0.724124	0.735346	0.611286
1.67617	0.616671	0.628972	0.616528
0.975832	0.737824	0.647884	0.615941
2.68948	0.632942	0.740732	0.650115
0.95349	0.621613	0.595444	0.551154
1.68521	0.651842	0.725124	0.634529
2.01315	0.578992	0.695197	0.698175
1.46956	0.710902	0.657295	0.615144
1.42366	0.68235	1.51855	0.538885
1.19587	0.654177	0.665499	0.581285
1.25166	0.715954	0.6758	0.602097
1.33763	0.629124	0.71853	0.676758
2.01026	0.634685	0.679298	0.607472
1.91616	0.697519	0.638019	0.565723
2.01133	0.688854	0.715957	0.546219
2.30947	0.695693	0.653868	0.506231
1.79586	0.699787	0.684027	0.575484
1.10738	0.595616	0.738254	0.626334
1.64789	0.716024	0.67988	0.585738
2.29259	0.580589	0.721761	0.518694
1.81328	0.653891	0.684777	0.455595
1.75308	0.492899	0.676988	0.566795
1.03755	0.564454	0.709108	0.634308
1.81987	0.657482	0.646318	0.619076
2.18413	0.595358	0.699458	0.632003
2.13778	0.740334	0.666947	0.605193
0.980582	0.731144	0.674045	0.59908
2.20234	0.683014	0.709086	0.603687
1.90418	0.606213	0.641689	0.569096
1.82261	0.635532	0.719677	0.473964
1.93856	0.657558	0.658732	0.449625
2.08088	0.612759	0.77232	0.460182
2.02756	0.617263	0.700607	0.557465
0.948113	0.608543	0.690153	0.580402
1.29582	0.645959	0.710425	0.593959
1.41017	0.651842	0.515915	0.62731
1.18845	0.505366	0.738647	0.509128
1.71014	0.671695	0.650955	0.595862
1.93835	0.684803	0.771256	0.578005
2.00577	0.661825	0.676268	0.554492
1.25032	0.640044	0.771784	0.610015
1.21858	0.648454	0.757237	0.622098
1.45618	0.694306	0.725773	0.608895
1.3573	0.736388	0.658042	0.639234
0.938757	0.53218	0.737102	0.599208
1.08705	0.620269	0.746995	0.668425
0.796152	0.601318	0.737494	0.559126
1.60133	0.503746	0.58175	0.685126
1.26589	0.655159	0.612726	0.652737
2.56093	0.720605	0.463649	0.683551
1.48311	0.669907	0.719048	0.597275
0.959669	0.700634	0.664504	0.613444
2.19676	0.654685	0.746244	0.620018
2.2265	0.614295	0.602418	0.61299
2.2343	0.623448	0.712387	0.554846
1.68743	0.607086	0.761347	0.692442
0.859236	0.547726	0.662406	0.390525
1.84474	0.738634	0.652118	0.56978
1.15259	0.552969	0.660403	0.641818
0.897395	0.61975	0.801782	0.650681
1.82779	0.637015	0.705275	1.10604
1.47839	0.580414	0.683796	0.604207
1.76563	0.716763	0.645631	0.591251
1.28375	0.787924	0.70556	0.604717
1.81816	0.691438	0.630116	0.561729
2.13482	0.646311	0.700975	0.542594
0.821003	0.616349	0.591164	0.504806
1.89689	0.507811	0.599276	0.630069
2.21291	0.509785	0.741202	0.588963
1.963	0.651613	0.83365	0.659958
0.93729	0.614576	0.689798	0.507825
2.20059	0.670632	0.570647	0.648591
2.08898	0.66332	0.631139	0.593089
1.82157	0.582448	0.679626	0.621015
1.6339	0.665983	0.660941	0.58766
1.64412	0.691999	0.621154	1.20975
1.07695	0.648434	0.6463	0.720286
0.867099	0.631198	0.662498	0.459965
2.21556	0.716434	0.769317	0.559001
2.00978	0.653149	0.713565	0.554363
1.39634	0.615829	0.647566	0.607961
1.39854	0.666036	0.626861	0.558864
2.31334	0.656867	0.661983	0.658
1.46908	0.451153	0.654302	0.522772
1.02114	0.746419	0.682477	0.566282
1.22312	0.807895	0.660769	0.6015
0.727559	0.667463	0.639493	0.567035
1.62737	0.509942	0.641045	0.692094
1.95696	0.753295	0.688154	0.738943
2.03154	0.557537	0.678479	0.618654
1.01908	0.72355	0.740331	0.626463
1.47819	0.715513	0.723014	0.635492
2.46977	0.626086	0.663428	0.650181
1.20677	0.586357	0.604938	0.652556
2.0177	0.6832	0.643866	0.485193
2.31229	0.739871	0.666956	0.562459
1.92218	0.677672	0.59909	0.574488
1.63387	0.736448	0.769879	0.545504
2.39674	0.692525	0.667981	0.628777
2.0345	0.601178	0.639478	0.623982
1.4916	0.648737	0.618117	0.509813
1.42002	0.541448	0.569318	0.573487
1.88597	0.576727	0.645101	0.60225
2.05592	0.66429	0.748627	0.575745
1.76084	0.668703	0.691576	0.570315
1.50389	0.659269	0.646845	0.570535
1.43466	0.568763	0.696265	0.609416
1.62941	0.54907	0.718398	0.500268
1.78872	0.638559	0.668529	0.526847
1.90524	0.738563	0.670263	0.558587
1.95602	0.67558	0.593976	0.596043
2.16209	0.687244	0.657648	0.619115
2.05613	0.617951	0.69767	0.569625
1.49755	0.594703	0.768943	0.530738
1.68923	0.635838	0.719259	0.59304
1.55598	0.639189	0.580707	0.661275
1.83131	0.632348	0.739719	0.621145
2.03786	0.682913	0.665523	0.581549
2.63246	0.537001	0.703896	0.662971
1.69212	0.603702	0.660788	0.632869
2.03519	0.536442	0.647279	0.567216
2.18684	0.683568	0.720222	0.633336
2.56069	0.599277	0.694718	0.509239
1.37386	0.523834	0.706832	0.468329
1.61289	0.63763	0.613444	0.660579
2.04041	0.529084	0.685167	0.548175
2.26478	0.653165	0.654204	0.58851
1.96556	0.816417	0.724712	0.607838
2.05574	0.555362	0.717049	0.555439
2.36057	0.699352	0.800187	0.635177
1.80806	0.668649	0.726111	0.544577
1.09572	0.791193	0.610032	0.631411
2.36485	0.683514	0.590273	0.547505
0.889956	0.590263	0.647173	0.49658
1.92341	0.550865	0.772227	0.546715
1.07472	0.61311	0.688106	0.611371
1.52089	0.753057	0.733267	0.637503
1.99755	0.525075	0.607407	0.603774
2.47055	0.702445	0.640727	0.596772
1.81035	0.67373	0.768506	0.560446
2.14277	0.717315	0.73931	0.53482
2.54735	0.591721	0.645339	0.593942
2.10575	0.709382	0.720307	0.583629
2.38999	0.650824	0.632647	0.623072
1.60958	0.722828	0.726314	0.556499
2.721	0.539051	0.728728	0.611611
1.71708	0.627258	0.707697	0.746347
1.36678	0.7377	0.684764	0.578417
1.94241	0.596264	0.541976	0.654614
1.97384	0.581903	0.644877	0.584031
2.52879	0.561077	0.771892	0.631824
2.40115	0.723186	0.602299	0.5286
1.65866	0.692553	0.652211	0.52802
1.45113	0.636336	0.708959	0.523091
1.49791	0.510316	0.664598	0.59704
1.84742	0.639246	0.755832	0.580703
1.46152	0.564909	0.62551	0.716561
1.92574	0.667206	0.661005	0.657615
1.67831	0.577766	0.6363	0.554375
1.42902	1.19982	0.624002	0.55615
1.91175	0.641078	0.697882	0.598548
1.93497	0.672978	0.677814	0.549074
2.20864	0.672249	0.775834	0.597306
1.24209	0.518598	0.787561	0.645852
2.19217	0.663553	0.679936	0.580139
2.54721	0.599333	0.761052	0.596217
1.44672	0.623035	0.712401	0.578939
1.61496	0.678438	0.70058	0.611952
1.50059	0.642973	0.696019	0.496425
1.84898	0.578619	0.690534	0.553204
2.38727	0.720556	0.649365	0.460286
1.70506	0.614588	0.476981	0.570882
2.30979	0.543159	0.695267	0.587753
2.31043	0.602925	0.676109	0.626559
1.68264	0.613108	0.661479	0.587413
1.75716	0.661199	0.646886	0.549221
1.26112	0.620173	0.721279	0.698478
1.78982	0.6225	0.702824	0.63127
1.14075	0.708607	0.734424	0.615221
2.61932	0.659877	0.559584	0.630577
1.87913	0.625494	0.725466	0.485568
2.50232	0.703645	0.649098	0.599676
1.96928	0.655323	0.602915	0.538297
2.44774	0.696311	0.73318	0.60312
2.50618	0.655896	0.840964	0.600302
1.13394	0.629073	0.646139	0.629007
1.44828	0.53645	1.67183	0.589243
1.78243	0.672536	0.743133	0.551903
1.71144	0.80309	0.636391	0.583875
1.58483	0.538177	0.583866	0.500129
2.16494	0.688313	0.702518	0.499849
2.8463	0.575567	0.685618	0.547056
1.37891	0.690152	0.631878	0.617934
2.01743	0.728238	0.688613	0.631159
2.07665	0.727881	0.748108	0.590718
2.14628	0.653179	0.696277	0.541273
1.29848	0.518755	0.719672	0.477181
1.88472	0.63954	0.722459	0.563314
1.33271	0.615057	0.691682	0.571758
1.34829	0.602891	0.662175	0.646253
1.70702	0.54629	0.713053	0.621566
2.25096	0.640365	0.834988	0.518008
1.50829	0.668747	0.546451	0.608921
2.31512	0.670468	0.643814	0.580776
1.83319	0.665221	0.68688	0.596147
1.94604	0.737803	0.665136	0.634162
1.38176	0.77529	0.704056	0.536748
2.13607	0.708974	0.676696	0.50758
2.78035	0.661834	0.671982	0.556363
1.53321	0.657484	0.721263	0.573279
1.84003	0.607799	0.622557	0.631715
1.62416	0.63666	0.692935	0.622435
1.57553	0.626227	0.727687	0.652575
2.19473	0.672203	0.528575	0.589476
2.00572	0.693889	0.562503	0.604558
1.98811	0.700994	0.70238	0.626557
1.53591	0.592685	0.724981	0.564348
1.79373	0.68237	0.734152	0.610623
1.93325	0.639267	0.686331	0.543586
1.07833	0.650185	0.666612	0.588301
1.37453	0.62789	0.668633	0.592126
1.54183	0.614099	0.635899	0.537597
2.2245	0.617924	0.700773	0.597533
1.77669	0.553091	0.778424	0.545341
2.16725	0.569599	0.663015	0.541492
2.19749	0.629506	0.658772	0.635548
1.48468	0.697724	0.665913	0.596591
1.42089	0.737405	0.662404	0.57607
1.44525	0.749516	0.684444	0.59632
1.36186	0.639042	0.682678	0.559292
1.98763	0.656321	0.755408	0.596825
0.959119	0.685837	0.802982	0.54921
1.85363	0.547118	0.750355	0.553573
1.72355	0.661215	0.636343	0.462562
1.48366	0.565923	0.716001	0.601391
1.84679	0.560992	0.808298	0.576457
2.34779	0.656471	0.532502	0.580175
1.50774	0.713287	0.709467	0.610485
2.46541	0.624299	0.622883	0.578439
2.16965	0.551401	0.696209	0.545684
2.16001	0.633757	0.648666	0.536683
1.43443	0.684885	0.665106	0.622798
2.50961	0.445023	0.672328	0.541476
1.6072	0.604935	0.657604	0.626725
2.64453	0.643862	0.422323	0.566006
1.49159	0.589972	0.668053	0.501905
1.78049	0.642823	0.650288	0.567837
1.52541	0.686061	0.698847	0.575526
2.91598	0.650408	0.724185	0.481124
2.21557	0.714654	0.719247	0.60236
2.15035	0.555459	0.667199	0.553914
2.3961	0.723609	0.781421	0.552315
1.7015	0.647412	0.640742	0.604839
2.28279	0.623396	0.548725	0.738133
2.12256	0.711775	0.605531	0.668932
2.773	0.612013	0.654873	0.629995
1.33332	0.555542	0.629826	0.585188
1.44608	0.675774	0.692709	0.430557
1.21956	0.684495	0.746602	0.565722
2.24416	0.657171	0.725967	0.590991
2.44716	0.630917	0.632182	0.537202
1.38627	0.532591	0.701114	0.537305
1.29861	0.634224	0.687524	0.643984
2.55867	0.599739	0.657008	0.567774
1.60294	0.406895	0.706174	0.557789
2.32997	0.670978	0.724509	0.601904
2.07077	0.665405	0.638168	0.553709
2.0025	0.63834	0.665535	0.5667
2.40485	0.655751	0.67542	0.571554
1.71944	0.646208	0.683046	0.568639
2.29714	0.647343	0.705733	0.602057
2.11522	0.6696	0.685831	0.560644
1.00866	0.628752	0.742525	0.698012
2.52502	0.634263	0.664004	0.576585
1.62745	0.423044	0.596381	0.581594
2.12753	0.584889	0.769724	0.572693
1.87836	0.747483	0.708643	0.518621
1.82029	0.639389	0.593926	0.450127
1.80628	0.647063	0.650237	0.558936
1.49239	0.620906	0.674662	0.570393
2.31463	0.599506	0.630983	0.564665
1.22574	0.66047	0.760026	0.474287
1.90171	0.71105	0.670873	0.526393
2.45823	0.597034	0.559478	0.57387
2.14122	0.610316	0.706703	0.513267
1.98895	0.641368	0.721789	0.520465
1.44141	0.773298	0.705643	0.618603
1.86611	0.719721	0.670769	0.659802
1.83126	0.665084	0.756318	0.562849
1.88173	0.684134	0.673039	0.46028
2.3277	0.698451	0.632718	0.512301
2.10226	0.650679	0.796543	0.566198
1.82302	0.673842	0.734822	0.565455
2.38087	0.668355	0.619042	0.586737
2.12577	0.699435	0.672917	0.560369
1.66397	0.625177	0.709173	0.541079
1.26174	0.641313	0.661811	0.562379
2.11824	0.595928	0.735102	0.58658
1.98094	0.664399	0.732685	0.521407
1.08792	0.654808	0.62643	0.639423
1.54516	0.669048	0.749378	0.637732
2.53239	0.774186	0.659195	0.579769
1.91419	0.547971	0.678836	0.653164
2.59745	0.530035	0.597207	0.479012
1.65835	0.711803	0.773655	0.613816
1.33382	0.571342	0.794698	0.515817
1.75671	0.605474	0.682161	0.559848
1.80088	0.615229	0.746295	0.553247
2.06942	0.58148	0.578349	0.595174
1.61995	0.644859	0.702374	0.61397
1.63254	0.707273	0.634089	0.603483
1.66621	0.750533	0.775341	0.413464
1.68305	0.641972	0.64697	0.543104
1.61471	0.551452	0.605516	0.55314
1.73285	0.598882	0.602761	0.576242
1.55102	0.675744	0.565128	0.546371
1.62752	0.313335	0.604176	0.542389
2.07602	0.231627	0.650307	0.496083
1.56412	0.691602	0.681688	0.582793
1.0235	0.599589	0.5856	0.552031
1.71313	0.628508	0.65478	0.592362
1.70756	0.670277	0.569725	0.660101
2.11823	0.668602	0.701144	0.618012
1.30946	0.680657	0.686775	0.600751
2.53209	0.578646	0.58057	0.479713
1.90059	0.600167	0.629904	0.604752
1.36201	0.625983	0.695846	0.569546
1.65109	0.626991	0.610977	0.564536
2.1403	0.579959	0.55369	0.67324
1.39643	0.63336	0.665288	0.564367
1.80339	0.655329	0.669279	0.493741
2.22853	0.661272	0.627469	0.592431
1.92399	0.519068	0.698822	0.607274
1.30271	0.524017	0.680623	0.625033
2.05658	0.592223	0.68068	0.631638
1.21533	0.506032	0.544477	0.519173
2.01527	0.556227	0.725499	0.524262
1.52032	0.637309	0.679634	0.594873
1.96263	0.500342	0.737168	0.535792
1.77456	0.537716	0.705324	0.53233
1.74264	0.646585	0.681766	0.632444
2.12821	0.610327	0.81028	0.634995
1.63157	0.652847	0.709314	0.657425
1.70276	0.711137	0.749856	0.600296
2.33885	0.66648	0.68009	0.523458
1.64199	0.458308	0.791762	0.627445
1.66877	0.698351	0.679987	0.573456
1.63853	0.633883	0.535927	0.587976
1.72439	0.697858	0.699614	0.614602
1.77705	0.623619	0.687927	0.564927
1.78957	0.620639	0.634323	0.589779
1.56115	0.618184	0.825435	0.593465
1.13616	0.599555	0.63806	0.604922
1.46362	0.595758	0.55583	0.663874
1.31949	0.595557	0.628409	0.530673
1.91035	0.631675	0.651614	0.560821
1.35611	0.7387	0.614522	0.658605
1.65454	0.574507	0.589269	0.660107
2.42685	0.661115	0.673599	0.583514
2.32898	0.656526	0.659887	0.52682
1.52963	0.675641	0.736093	0.614694
1.21704	0.656197	0.748435	0.496394
1.18603	0.663295	0.771958	0.556014
2.42811	0.771578	0.710109	0.566618
2.2735	0.676539	0.641961	0.541194
2.32026	0.673998	0.709567	0.622285
1.74732	0.725089	0.798792	0.583999
1.42375	0.702615	0.672322	0.508596
1.63203	0.653711	0.583097	0.57175
1.76973	0.637537	0.663943	0.56319
1.40631	0.641084	0.694256	0.538006
1.69843	0.54237	0.745555	0.569437
1.82113	0.59386	0.592115	0.543262
0.944423	0.610574	0.785817	0.648174
2.07483	0.570872	0.650701	0.648843
2.21904	0.698808	0.758114	0.570577
2.37128	0.613825	0.753993	0.550037
1.95527	0.565014	0.714025	0.610833
2.07757	0.719868	0.622515	0.508785
2.10441	0.645706	0.669027	0.613406
2.51315	0.589528	0.689806	0.571438
1.47134	0.700031	0.730313	0.614935
1.88349	0.597552	0.663743	0.523624
1.04196	0.723501	0.663723	0.627742
1.85529	0.788304	0.710728	0.676255
1.7709	0.587776	0.765673	0.584506
1.39622	0.655406	0.646925	0.598859
2.16884	0.548293	0.597718	0.618402
1.85071	0.672649	0.824326	0.549312
1.94441	0.662927	0.647871	0.604924
1.95247	0.582288	0.729374	0.593225
2.43964	0.677531	0.707045	0.550804
2.64096	0.526465	0.723674	0.615004
0.707035	0.691427	0.781758	0.4537
1.39028	0.67182	0.792617	0.631447
2.25254	0.616615	0.736544	0.604502
1.326	0.752647	0.694908	0.641325
2.49564	0.618372	0.691312	0.608949
1.38172	0.652038	0.81093	0.644971
1.8669	0.508962	0.722753	0.609338
1.74523	0.6258	0.664441	0.620698
1.75449	0.638999	0.620007	0.569402
1.22424	0.571376	0.710452	0.542284
1.50436	0.659982	0.707839	0.481181
2.03033	0.387415	0.732216	0.531515
1.52165	0.631624	0.666451	0.558855
2.30723	0.656514	0.57295	0.522181
1.2509	0.63138	0.725169	0.686323
1.10172	0.741695	0.7142	0.649624
1.70386	0.732285	0.677618	0.593912
1.97813	0.199058	0.515039	0.593089
1.58111	0.474524	0.622762	0.618187
2.08147	0.582112	0.667663	0.599097
0.886242	0.695113	0.615661	0.467525
1.73536	0.643098	0.586576	0.466903
1.95757	0.585797	0.535424	0.590406
1.66282	0.535674	0.716557	0.655188
1.73598	0.574658	0.593412	0.548796
2.03149	0.477577	0.698177	0.545603
1.74849	0.617003	0.637462	0.597648
1.59971	0.655683	0.688342	0.565233
1.72822	0.602673	0.721894	0.574771
2.20017	0.660367	0.609515	0.66427
2.1787	0.774655	0.666953	0.612786
1.44199	0.710582	0.654505	0.607426
1.75838	0.62885	0.709741	0.563546
1.467	0.641172	0.65217	0.545055
1.11758	0.532839	0.730125	0.485278
0.897476	0.61629	0.755627	0.644779
1.57703	0.661538	0.571343	0.637105
1.66842	0.697692	0.716906	0.60959
1.78309	0.709704	0.762994	0.490549
2.26413	0.60182	0.730401	0.536764
1.19521	0.690235	0.712974	0.605799
0.781921	0.514209	0.655725	0.627711
1.53839	0.650205	0.702302	0.60125
1.96836	0.708621	0.665992	0.613408
2.05009	0.521025	0.735396	0.537002
1.90642	0.652547	0.508007	0.480739
2.49246	0.641361	0.757399	0.558758
2.20663	0.625724	0.662382	0.50134
1.71011	0.67126	0.648688	0.556644
1.65309	0.68377	0.563809	0.604625
1.48994	0.611452	0.719013	0.566127
1.88203	0.611963	0.734217	0.554957
2.04722	0.491966	0.622049	0.517203
2.08549	0.583796	0.646425	0.599648
1.92645	0.637987	0.66345	0.600215
1.86784	0.642061	0.637373	0.628311
1.47215	0.609791	0.745586	0.552975
2.22228	0.578442	0.697371	0.603648
2.51814	0.629416	0.64274	0.601602
1.60933	0.730032	0.73114	0.558276
2.26725	0.682802	0.715681	0.638683
2.09876	0.556456	0.679499	0.561273
2.52416	0.48662	0.734111	0.610562
1.59126	0.662157	0.819339	0.625731
2.33292	0.605919	0.651936	0.64095
2.15775	0.648246	0.557269	0.639812
1.95618	0.545737	0.640238	0.628377
2.13161	0.681519	0.667778	0.604139
2.04391	0.700813	0.583235	0.585721
2.45948	0.67194	0.719332	0.626155
1.61182	0.559228	0.637875	0.587723
1.85852	0.672958	0.628259	0.532133
1.7478	0.542618	0.684826	0.446919
1.28992	0.673757	0.754169	0.533465
1.6447	0.652189	0.632367	0.577708
1.44	0.695024	0.594462	0.502733
2.63572	0.694494	0.739735	0.569918
2.06636	0.69051	0.729922	0.576184
1.38377	0.687477	0.537933	0.57827
2.10669	0.625823	0.724642	0.59469
2.34274	0.681919	0.688822	0.562712
1.67852	0.639226	0.716024	0.54156
1.92642	0.700235	0.662966	0.53054
1.42064	0.710509	0.702834	0.455372
1.18681	0.553706	0.711078	0.476315
1.6497	0.557851	0.657314	0.551058
1.69154	0.6623	0.672038	0.581548
1.72881	0.727581	0.662646	0.601529
1.73282	0.703875	0.557893	0.628407
2.01784	0.570368	0.671508	0.525002
1.24474	0.603327	0.629057	0.565128
1.25058	0.631429	0.744441	0.583781
2.1573	0.683049	0.8125	0.568352
1.67452	0.62139	0.725332	0.545612
1.38869	0.696665	0.737263	0.532772
1.15302	0.691862	0.764237	0.562362
1.23601	0.62514	0.731665	0.609156
1.76955	0.611017	0.643638	0.5992
1.84105	0.724779	0.839963	0.550638
2.74217	0.634502	0.741902	0.576001
1.411	0.599767	0.680241	0.591627
1.72541	0.622518	0.449684	0.623923
1.6906	0.753914	0.686453	0.589285
1.80462	0.735558	0.680044	0.613652
1.60459	0.713076	0.697108	0.574615
1.67902	0.722551	0.720451	0.630929
1.48875	0.693585	0.695747	0.639303
2.34346	0.524475	0.69205	0.575432
1.31388	0.654526	0.58752	0.578912
1.1271	0.626935	0.671465	0.643419
1.35278	0.711239	0.772453	0.567481
0.910278	0.725582	0.745111	0.672168
1.54289	0.706308	0.518092	0.530234
1.81698	0.612874	0.662891	0.596193
1.38801	0.781547	0.707229	0.576312
1.95555	0.670203	0.669882	0.500219
2.16529	0.641892	0.648052	0.576684
2.35153	0.659144	0.812137	0.588337
2.26405	0.613137	0.58963	0.623449
1.64887	0.711546	0.670181	0.588476
1.91606	0.65911	0.640986	0.611753
1.43244	0.686214	0.745155	0.587112
1.5692	0.621897	0.631332	0.574412
2.13707	0.613341	0.689387	0.598259
2.07697	0.629715	0.668174	0.554481
0.920642	0.684588	0.770759	0.581525
0.990724	0.629328	0.676545	0.552083
1.65058	0.706475	0.723733	0.594637
1.54065	0.747486	0.682177	0.572769
2.17517	0.597426	0.726296	0.523476
2.20244	0.668312	0.752259	0.475797
1.42458	0.50108	0.677744	0.627185
1.66358	0.56978	0.706802	0.601023
1.81745	0.624644	0.584548	0.612514
1.7282	0.572023	0.695659	0.621499
1.84508	0.575043	0.546654	0.604364
1.88773	0.544606	0.684608	0.561347
1.77638	0.597736	0.742187	0.516961
2.38716	0.689227	0.671349	0.606785
1.96732	0.548877	0.613895	0.620552
1.85017	0.591684	0.681028	0.620388
2.34876	0.607886	0.621023	0.528966
1.73666	0.661535	0.579614	0.520142
1.61457	0.676212	0.636662	0.574689
1.66556	0.585819	0.670812	0.610773
2.39236	0.61073	0.548985	0.605084
1.77501	0.62748	0.513709	0.590699
2.04917	0.647523	0.748415	0.583156
2.33608	0.649329	0.781995	0.619371
0.772374	0.627052	0.686504	0.571191
1.40634	0.688587	0.625863	0.63302
2.12995	0.709095	0.645325	0.687555
2.09231	0.686219	0.707681	0.585621
1.66723	0.644077	0.701611	0.574137
1.0187	0.648048	0.730146	0.579396
1.70438	0.614512	0.555036	0.587831
1.50783	0.606985	0.62427	0.552018
1.40198	0.742499	0.555045	0.539612
2.25088	0.549155	0.574703	0.542999
2.34461	0.623011	0.589741	0.558493
1.93946	0.666583	0.64659	0.616106
2.02181	0.691414	0.629882	0.574338
1.45314	0.630427	0.742012	0.589452
1.67817	0.666366	0.801823	0.522716
2.01082	0.60559	0.665589	0.486187
1.20198	0.692108	0.662924	0.585747
1.4254	0.698329	0.65797	0.569812
2.60326	0.535838	0.64168	0.682391
2.13882	0.656059	0.716593	0.631801
1.92719	0.659419	0.617964	0.59439
1.5477	0.643848	0.62032	0.564643
1.98818	0.602362	0.679306	0.619447
1.50144	0.617178	0.719683	0.588784
2.48844	0.545513	0.682154	0.570903
2.11586	0.5624	0.513032	0.518028
1.82686	0.726745	0.604684	0.624148
1.6539	0.633627	0.599388	0.591293
0.893656	0.625668	0.679075	0.605232
2.6609	0.611904	0.608651	0.531189
2.05144	0.714131	0.706218	0.638979
2.52422	0.642096	0.572712	0.614419
2.19524	0.660222	0.790797	0.618695
2.54883	0.583748	0.693035	0.565794
2.5677	0.571079	0.744597	0.54103
1.52816	0.646344	0.735205	0.542726
1.69593	0.565041	0.566605	0.560682
2.15433	0.561536	0.704465	0.54499
1.72842	0.619066	0.646209	0.619334
0.934438	0.702329	0.669333	0.570371
1.66965	0.640233	0.64385	0.569747
1.6595	0.609604	0.658893	0.518125
1.6353	0.580522	0.682175	0.511657
2.63562	0.620103	0.659319	0.532218
2.22014	0.637148	0.665224	0.547778
0.899746	0.644475	0.693912	0.528525
0.873124	0.739208	0.586477	0.5626
0.915817	0.614831	0.674148	0.538862
1.67798	0.656781	0.595562	0.522689
1.77492	0.708182	0.58989	0.591178
1.516	0.540559	0.717966	0.632521
1.80191	0.963011	0.637585	0.576573
2.58771	0.611936	0.563857	0.424219
2.65333	0.69695	0.705689	0.608099
1.77928	0.6961	0.698799	0.584095
1.42752	0.664308	0.65348	0.542239
2.17385	0.565422	0.686175	0.552172
1.94144	0.641365	0.745055	0.492656
1.68073	0.677256	0.535438	0.527112
1.43317	0.53169	0.603964	0.584497
1.40389	0.590996	0.610964	0.619168
1.07375	0.601169	0.671382	0.542331
2.15312	0.564089	0.720256	0.531533
2.64125	0.628431	0.745917	0.603245
1.6194	0.742041	0.688423	0.570391
1.56818	0.665504	0.687486	0.62466
2.1573	0.696452	0.599714	0.543927
1.85554	0.695171	0.717142	0.570325
1.48381	0.660958	0.673405	0.52049
1.68342	0.702805	0.601706	0.558146
1.70393	0.634249	0.706922	0.593821
1.5241	0.743035	0.625398	0.501282
2.23324	0.627283	0.686939	0.590947
2.47237	0.567933	0.655753	0.546414
1.47105	0.56179	0.636573	0.565019
1.36362	0.617776	0.717749	0.618021
1.54049	0.632842	0.619083	0.596473
2.59352	0.688675	0.60525	0.671014
2.0636	0.562195	0.718023	0.588514
1.74141	0.632212	0.669228	0.546832
1.67269	0.52867	0.582554	0.652918
0.95039	0.659773	0.674531	0.596031
2.21947	0.616487	0.631619	0.565901
0.962358	0.579035	0.637538	0.568115
2.11175	0.602591	0.661251	0.632334
1.6524	0.648491	0.612304	0.546542
2.57679	0.636542	0.525213	0.626705
1.98528	0.579688	0.634355	0.594382
1.51727	0.609935	0.620515	0.553301
1.89606	0.546124	0.616351	0.558881
1.46383	0.642341	0.754366	0.58869
2.53079	0.610041	0.676566	0.56049
1.76113	0.553767	0.611672	0.582186
2.20149	0.705438	0.669162	0.587843
2.16362	0.526127	0.637302	0.511742
1.88362	0.689574	0.698995	0.585913
1.66131	0.678553	0.724562	0.664004
2.00108	0.628224	0.640748	0.629944
1.93035	0.635258	0.641157	0.518624
1.0392	0.705791	0.671934	0.393114
2.03833	0.729334	0.719605	0.594845
1.86402	0.672306	0.6614	0.549187
2.12114	0.602403	0.640763	0.521595
1.58651	0.628581	0.626167	0.546342
2.06176	0.629699	0.653428	0.500464
1.0954	0.755416	0.650886	0.572555
0.840022	0.712129	0.626718	0.54045
1.09224	0.81506	0.603695	0.525083
1.61251	0.734781	0.703016	0.553824
2.44059	0.604238	0.684153	0.594145
1.24519	0.636923	0.64877	0.556954
2.14823	0.599768	0.683136	0.548085
0.746689	0.749361	0.545905	0.656518
1.66242	0.628033	0.582967	0.609004
0.75846	0.634992	0.59843	0.584572
1.91026	0.73137	0.703171	0.533875
1.15014	0.688157	0.567475	0.593239
1.33407	0.575403	0.645429	0.619393
2.12526	0.555266	0.708932	0.575528
1.49816	0.598277	0.731229	0.51535
2.22523	0.554084	0.672969	0.508157
1.77694	0.592096	0.673399	0.583433
1.6884	0.432776	0.594433	0.558748
0.874077	0.727913	0.813849	0.564517
1.55196	0.612638	0.732358	0.542437
1.4226	0.659129	0.64739	0.436536
1.53642	0.618135	0.68157	0.570086
1.99954	0.637008	0.708486	0.570149
2.13129	0.660144	0.624662	0.574946
1.00091	0.723596	0.795462	0.521414
1.44459	0.516355	0.666927	0.493473
0.725446	0.498361	0.67719	0.513973
1.58229	0.596027	0.653592	0.522472
2.21685	0.596832	0.630081	0.604941
1.61466	0.741616	0.633473	0.446254
1.0404	0.743572	0.731331	0.564775
1.50846	0.684974	0.652316	0.540438
2.0123	0.647744	0.6258	0.541894
2.24449	0.65829	0.676964	0.527465
1.55132	0.671305	0.702052	0.527526
1.67956	0.685918	0.590428	0.48986
1.12105	0.645473	0.707672	0.525672
2.45614	0.619764	0.635262	0.535135
1.49452	0.591882	0.744515	0.543739
2.07937	0.652288	0.766847	0.540039
1.97271	0.515018	0.74213	0.535858
2.13007	0.687093	0.671378	0.579969
1.83016	0.604561	0.722707	0.489115
1.55438	0.657669	0.713378	0.53334
1.38501	0.658575	0.676276	0.589556
2.80761	0.610829	0.558072	0.511449
2.0949	0.599382	0.6524	0.526204
1.89284	0.705231	0.550789	0.508703
1.86849	0.665134	0.654261	1.06978
0.851176	0.550874	0.655949	0.620416
1.6996	0.685505	0.615318	0.554162
1.68443	0.578494	0.705275	0.545388
0.741147	0.496738	0.57901	0.419551
2.42743	0.654955	0.730808	0.56868
1.44832	0.634405	0.589674	0.628761
2.08477	0.614692	0.647697	0.561087
1.74453	0.603495	0.581754	0.572679
2.58293	0.62879	0.510469	0.584672
1.16651	0.630854	0.693289	0.563501
1.91794	0.627454	0.687674	0.601481
1.05371	0.651133	0.557	0.550637
1.59972	0.619079	0.654757	0.536188
2.024	0.731902	0.628107	0.564084
1.1596	0.649724	0.686147	0.512926
0.801395	0.650656	0.685045	0.508675
0.867232	0.699162	0.681328	0.533066
2.42589	0.625652	0.751153	0.494707
0.812327	0.615334	0.702349	0.523337
1.41636	0.658295	0.698476	0.557532
2.03599	0.650316	0.725466	0.53067
1.96436	0.631458	0.56834	0.561124
2.16002	0.62663	0.677186	0.480121
2.62315	0.655839	0.620555	0.493808
2.15529	0.755832	0.647732	0.554272
1.29081	0.67535	0.670096	0.558803
1.59037	0.679659	0.692159	0.599318
1.38534	0.608265	0.712528	0.559143
0.979515	0.633788	0.641666	0.518719
1.84183	0.529002	0.669742	0.585714
1.3634	0.567373	0.625511	0.524549
2.16357	0.647665	0.587385	0.541915
1.67923	0.64642	0.57691	0.552239
1.58554	0.516634	0.709252	0.528
1.60821	0.659308	0.790491	0.546116
1.9573	0.584774	0.658229	0.519168
1.81079	0.530013	0.647642	0.52763
1.92249	0.65696	0.582371	0.503774
2.09201	0.626284	0.745603	0.476612
1.96093	0.641959	0.676212	0.534073
1.47038	0.684636	0.708328	0.487043
2.25635	0.593472	0.725482	0.571451
1.61474	0.584375	0.698048	0.62291
2.18804	0.563499	0.681769	0.482472
0.771492	0.619351	0.591279	0.57055
1.70311	0.659518	0.645766	0.512024
1.48404	0.661202	0.635206	0.625333
1.8829	0.589659	0.728142	0.615724
1.91181	0.716068	0.660641	0.556383
1.71015	0.601477	0.67804	0.58559
2.26065	0.615647	0.665124	0.581272
1.72874	0.650762	0.647927	0.52007
2.03688	0.627613	0.698434	0.544198
1.52006	0.68551	0.67916	0.638554
2.0902	0.563587	0.65527	0.522369
1.92062	0.682501	0.7028	0.652866
1.57336	0.68839	0.738125	0.509996
1.50141	0.598769	0.662726	0.568225
1.60276	0.576129	0.711433	0.505707
0.889217	0.644398	0.696154	0.561213
1.78699	0.676182	0.711644	0.603437
1.21316	0.720517	0.675713	0.867997
2.63333	0.627179	0.684013	0.595021
1.41637	0.595125	0.676976	0.561514
1.79748	0.531884	0.635362	0.564438
1.68991	0.540239	0.630957	0.452014
2.12836	0.505683	0.617666	0.575049
1.75494	0.477504	0.634805	0.58956
2.33048	0.540237	0.658103	0.487262
1.2932	0.512822	0.650081	0.491417
2.14604	0.609599	0.641076	0.586165
1.86239	0.543399	0.743403	0.542784
2.68106	0.57854	0.677706	0.583051
1.28387	0.593273	0.635609	0.551233
1.53923	0.647802	0.687495	0.554614
1.7312	0.622111	0.801358	0.661521
1.8201	0.611481	0.834068	0.527688
1.42418	0.628725	0.75365	0.589441
1.60288	0.705589	0.76701	0.570344
1.79144	0.66885	0.714124	0.555579
1.78152	0.629665	0.732501	0.521423
2.29266	0.7161	0.652771	0.526341
1.33918	0.653655	0.642609	0.550802
1.50926	0.696373	0.698182	0.534316
2.18402	0.680069	0.699226	0.62639
2.21133	0.58627	0.65997	0.543461
1.88066	0.566673	0.708085	0.548138
1.77424	0.68927	0.645328	0.577196
1.97697	0.741864	0.775912	0.536489
1.61529	0.683469	0.737555	0.437251
1.11872	0.711946	0.548732	0.449849
1.53553	0.703214	0.896861	0.556495
2.24039	0.59087	0.720988	0.59013
1.40207	0.628985	0.650394	0.581577
1.58676	0.548676	0.609077	0.574707
1.79102	0.65714	0.549941	0.515518
1.24416	0.554161	0.525097	0.42541
0.861009	0.598638	0.504415	0.555134
2.27943	0.592016	0.672995	0.52267
1.83455	0.607108	0.849605	0.490643
1.80659	0.681402	0.715986	0.51389
1.43678	0.636158	0.556041	0.532653
2.04618	0.611743	0.688439	0.582256
1.68516	0.656366	0.771645	0.446992
2.31559	0.717544	0.606743	0.543318
1.25085	0.610179	0.692621	0.514384
1.65869	0.628804	0.679798	0.576923
1.26856	0.694571	0.546096	0.502738
2.37846	0.526918	0.663047	0.528435
2.33093	0.638657	0.74336	0.535968
2.00875	0.612	0.731493	0.53974
1.35735	0.669454	0.713782	0.483668
1.41304	0.576854	0.817348	0.51243
1.05712	0.592212	0.771452	0.586613
1.95716	0.631792	0.479903	0.546453
1.82147	0.551682	0.65851	0.526407
2.20525	0.556897	0.679907	0.595858
1.95207	0.549212	0.691046	0.51222
2.09089	0.664188	0.485471	0.533944
1.73375	0.639137	0.648786	0.512605
1.57598	0.543086	0.679714	0.580789
1.40809	0.568833	0.703887	0.476564
1.93592	0.5534	0.657381	0.559047
1.72525	0.668409	0.665953	0.605635
1.36128	0.552458	0.732736	0.625086
1.21512	0.66663	0.648532	0.576392
1.36996	0.473609	0.669371	0.548479
2.30437	0.656073	0.60179	0.505174
1.44906	0.676689	0.717461	0.567151
2.10817	0.662208	0.667781	0.574463
1.90245	0.786691	0.692699	0.51265
1.39658	0.498995	0.692423	0.510383
1.58234	0.569129	0.769806	0.498856
1.30789	0.660629	0.614186	0.554913
2.2281	0.621155	0.671389	0.599457
1.43718	0.686139	0.671602	0.587543
1.94966	0.68543	0.699908	0.542975
2.27786	0.60332	0.66062	0.529695
1.99063	0.609252	0.777077	0.50166
1.70717	0.645308	0.645041	0.52973
1.83319	0.568049	0.646425	0.575251
1.32249	0.662328	0.664024	0.599569
1.08997	0.542135	0.741037	0.47681
2.18287	0.64776	0.724318	0.53632
2.41054	0.681015	0.819689	0.530237
1.85023	0.60799	0.700431	0.527162
1.37802	0.673628	0.674225	1.25545
1.28877	0.709633	0.647057	0.546721
2.25571	0.672365	0.717969	0.556723
2.26412	0.667538	0.630688	0.603323
2.16699	0.550946	0.762959	0.471809
2.02701	0.654842	0.760369	0.55679
1.51728	0.681083	0.521086	0.571824
1.91335	0.650113	0.817776	0.52736
1.52985	0.722699	0.709135	0.521938
1.53713	0.612184	0.701102	0.529612
1.81126	0.668733	0.723117	0.575433
2.22408	0.655711	0.772153	0.603967
2.26429	0.559987	0.779165	0.559432
1.74921	0.664311	0.686477	0.582352
2.0483	0.5103	0.748862	0.556229
1.92165	0.632697	0.655306	0.569126
1.87925	0.740799	0.677821	0.599929
1.58361	0.623382	0.620321	0.449938
1.45861	0.5097	0.648825	0.505541
2.03285	0.769522	0.567008	0.532459
1.56099	0.451065	0.47386	0.547387
1.47133	0.656691	0.557375	0.571808
2.51083	0.750288	0.671408	0.533277
1.95502	0.649587	0.678349	0.540273
1.9922	0.765558	0.660682	0.503681
1.72763	0.717746	0.650009	0.514836
1.71959	0.631784	0.655585	0.518776
1.79582	0.700694	0.543387	0.538979
1.5205	0.622278	0.562056	0.555999
1.46962	0.624606	0.72243	0.496334
1.50516	0.696675	0.53599	0.500022
1.8176	0.626361	0.583442	0.605634
2.84313	0.449081	0.558882	0.58779
1.32861	0.621887	0.691925	0.530305
2.30102	0.623048	0.709851	0.549031
1.39094	0.5931	0.658646	0.524358
1.28528	0.660784	0.532019	0.508708
2.10872	0.586538	0.675944	0.569498
1.86975	0.436257	0.648772	0.650463
1.30757	0.593033	0.537645	0.558303
1.57944	0.579425	0.690481	0.529241
2.3985	0.597958	0.688938	0.570899
1.03782	0.68147	0.733978	0.643789
2.29909	0.743731	0.708447	0.534523
1.95365	0.690784	0.602255	0.500333
1.43121	0.627264	0.691492	0.555302
1.84173	0.624879	0.700483	0.591557
2.26091	0.705058	0.649206	0.502737
2.03669	0.5218	0.683555	0.521233
0.67583	0.65031	0.728596	0.576542
2.36528	0.584732	0.658807	0.496193
1.6482	0.570961	0.619147	0.580827
2.00075	0.611459	0.699418	0.548172
1.51017	0.64328	0.70643	0.548959
2.08812	0.690642	0.738757	0.603813
0.823449	0.689811	0.669525	0.510666
1.67124	0.579629	0.723217	0.577997
1.43485	0.618315	0.667452	0.548774
1.82593	0.612281	0.641835	0.566248
1.60848	0.615829	0.676223	0.587143
1.97889	0.5794	0.796313	0.561839
1.19041	0.639067	0.67115	0.560229
1.23098	0.623395	0.663124	0.561479
2.15599	0.618884	0.665133	0.503655
1.36592	0.604602	0.769817	0.596719
1.94732	0.686363	0.72002	0.560828
1.83979	0.641508	0.611006	0.525201
2.22309	0.586977	0.56617	0.557442
1.68358	0.530239	0.617505	0.645888
1.40891	0.646399	0.688738	0.636695
1.34397	0.561894	0.734286	0.631253
1.87764	0.627447	0.621224	0.581549
1.39767	0.51209	0.622495	0.579863
1.43794	0.650777	0.537543	0.606512
2.23007	0.702269	0.715787	0.547521
1.63522	0.53805	0.666202	0.589225
1.92798	0.633041	0.705022	0.580889
1.25827	0.585767	0.767085	0.466533
1.60446	0.986648	0.689093	0.549349
2.90084	0.51751	0.629632	0.583566
1.41339	0.622241	0.693737	0.563571
1.74872	0.649691	0.684992	0.525305
1.9175	0.573341	0.665296	0.562827
2.36209	0.568047	0.6855	0.562081
2.18933	0.635259	0.704089	0.51899
2.32704	0.601945	0.728412	0.613256
1.36104	0.632193	0.728997	0.604789
1.1018	0.640148	0.619163	0.597759
1.24719	0.665429	0.551718	0.510643
2.00955	0.576004	0.593288	0.520303
1.95458	0.730763	0.662894	0.435123
1.28323	0.661127	0.521886	0.572163
2.7558	0.608175	0.658535	0.535816
0.994095	0.566513	0.75511	0.605253
0.951885	0.555648	0.638811	0.560891
1.57423	0.659181	0.7105	0.591568
1.7523	0.702552	0.639188	0.608761
2.39505	0.682146	0.612023	0.590609
1.81617	0.571303	0.710563	0.599771
1.96109	0.694605	0.677312	0.459215
1.35941	0.533519	0.757825	0.391601
1.91836	0.585174	0.708709	0.606359
1.5392	0.707055	0.696618	0.560334
1.44608	0.752164	0.70421	0.61043
1.33651	0.486396	0.636902	0.531304
1.93816	0.669207	0.650799	0.49629
1.94288	0.554674	0.745047	0.582598
2.72965	0.63386	0.6586	0.577098
1.65886	0.437484	0.610865	0.540967
2.66229	0.692564	0.793806	0.538736
1.79514	0.663783	0.640468	0.598553
2.16809	0.635252	0.695896	0.621095
1.89764	0.605196	0.673298	0.571375
1.43263	0.673267	0.695293	0.577653
1.8007	0.588021	0.692096	0.610438
1.80425	0.663367	0.706023	0.577591
2.07232	0.587449	0.605652	0.566062
1.76063	0.670968	0.667814	0.602274
1.45235	0.625032	0.664959	0.605049
1.28598	0.485959	0.653937	0.572286
1.94257	0.540663	0.647598	0.613005
1.20565	0.714073	0.615154	0.586896
0.861948	0.688204	0.669726	0.632042
1.55593	0.619057	0.637162	0.528499
1.86629	0.562034	0.456918	0.567308
2.02856	0.719983	0.631672	0.595881
1.68026	0.64864	0.677068	0.572363
1.82625	0.607719	0.673409	0.536716
1.61086	0.646487	0.714787	0.546506
2.1379	0.624301	0.706362	0.483432
0.746139	0.622462	0.619062	0.596373
1.99141	0.609394	0.726469	0.486999
1.74844	0.605334	0.747575	0.515726
1.00664	0.675873	0.626852	0.526736
1.66144	0.570533	0.594754	0.560657
1.91377	0.576886	0.633289	0.541474
2.03392	0.494709	0.781308	0.449473
1.67274	0.607048	0.799335	0.501308
2.07941	0.579161	0.669999	0.551555
0.735346	0.678631	0.596478	0.610953
0.862293	0.628669	0.63944	0.508778
1.86503	0.624762	0.626587	0.576868
1.77191	0.640751	0.628404	0.529648
2.67851	0.640972	0.689825	0.556752
2.16834	0.583519	0.661155	0.522392
1.39869	0.646069	0.719818	0.495887
1.59146	0.643835	0.728315	0.578243
1.0051	0.572412	0.70692	0.545391
1.56	0.50419	0.597758	0.588876
1.64124	0.693015	0.74879	0.535398
1.25862	0.621884	0.598343	0.566433
1.14189	0.564979	0.622905	0.569581
1.44203	0.56401	0.648104	0.565211
1.80125	0.652842	0.53507	0.575702
2.09885	0.701441	0.550349	0.613418
1.93064	0.621119	0.746345	0.61138
1.62551	0.658042	0.690472	0.560152
1.41144	0.673797	0.681474	0.487876
0.795462	0.74429	0.474472	0.608313
1.98493	0.678368	0.614439	0.543831
2.06923	0.641454	0.756615	0.602663
1.91785	0.554386	0.635774	0.613348
1.42816	0.568788	0.574696	0.514335
0.856881	0.631696	0.737054	0.484522
0.902144	0.741492	0.700519	0.540578
1.41064	0.540026	0.733823	0.528963
1.55428	0.696227	0.730843	0.485278
1.1238	0.610203	0.689269	0.578547
2.47863	0.648179	0.639542	0.546347
1.18522	0.64048	0.733081	0.59964
0.679076	0.680056	0.661717	0.562803
0.828014	0.605547	0.616365	0.615154
2.00989	0.646753	0.666058	0.573402
1.53819	0.650838	0.529977	0.534923
0.884574	0.707807	0.525882	0.575682
1.43874	0.59282	0.610871	0.541795
1.83429	0.554548	0.679416	0.53374
1.4924	0.692914	0.654784	0.54539
1.44688	0.67826	0.631624	0.620479
2.33319	0.667747	0.710571	0.546229
1.96088	0.583854	0.685526	0.582541
2.09694	0.733958	0.616031	0.533623
1.57861	0.643394	0.625797	0.532018
1.24453	0.614859	0.625271	0.484423
2.08238	0.623323	0.71332	0.535794
2.15166	0.754745	0.575065	0.538961
1.79505	0.631573	0.696641	0.529769
2.59857	0.513554	0.667198	0.570235
1.43743	0.566383	0.689682	0.543151
1.43064	0.610474	0.684634	0.563485
1.60813	0.615915	0.679477	0.557331
1.6182	0.63465	0.53577	0.595597
1.92497	0.521637	0.724792	0.492191
1.69108	0.580295	0.539935	0.500801
2.36336	0.615658	0.69114	0.59157
1.8387	0.598969	0.604755	0.480586
0.878323	0.647633	0.644352	0.550309
1.49764	0.658964	0.741206	0.559586
1.54015	0.52428	0.591588	0.511177
2.34111	0.574428	0.669855	0.539542
2.30575	0.693388	0.700831	0.500499
1.75427	0.618902	0.637139	0.522926
2.47288	0.654522	0.652935	0.460615
1.64166	0.699485	0.621646	0.558129
2.58067	0.691735	0.745471	0.604767
2.51752	0.609634	0.675396	0.573092
1.085	0.451623	0.700882	0.556917
1.02815	0.431529	0.620295	0.519013
2.64626	0.661812	0.614784	0.546782
1.50768	0.61075	0.582675	0.615868
1.38893	0.693022	0.640562	0.615828
1.51723	0.621997	0.663257	0.569967
1.82597	0.613508	0.757559	0.553472
1.81508	0.520478	0.672416	0.586988
0.889735	0.658127	0.572035	0.590794
2.20281	0.609463	0.614393	0.537367
1.66291	0.639833	0.611335	0.5792
2.33647	0.661843	0.589549	0.586691
1.24593	0.708844	0.584336	0.567788
1.96602	0.587399	0.505986	0.613932
1.26206	0.668797	0.611432	0.555416
2.04052	0.657788	0.711975	0.606417
1.71806	0.602135	0.548538	0.553636
1.59383	0.664442	0.596988	0.58774
1.95289	0.686506	0.703916	0.54529
1.58769	0.612461	0.683347	0.567135
1.48752	0.635566	0.5715	0.540207
1.62422	0.617079	0.620276	0.53347
1.36114	0.485911	0.639326	0.524889
1.30194	0.540253	0.709947	0.576123
1.19614	0.601268	0.662615	0.572004
1.39744	0.518861	0.641562	0.601574
1.65661	0.580187	0.600695	0.524445
1.70541	0.576178	0.589005	0.59554
1.42711	0.611321	0.733387	0.54467
1.72099	0.616612	0.641558	0.525274
1.85325	0.609275	0.705469	0.569006
2.22591	0.676573	0.608642	0.610797
1.32716	0.550037	0.671748	0.535349
2.14484	0.661677	0.656487	0.53382
1.54208	0.465257	0.579114	0.525325
0.796765	0.473698	0.680964	0.607274
1.94992	0.57519	0.706188	0.561387
1.68444	0.568226	0.667084	0.507855
2.28384	0.605843	0.607538	0.537252
2.56473	0.649808	0.573171	0.616167
1.77856	0.612739	0.676349	0.501899
1.40533	0.680952	0.519215	0.634144
2.49225	0.654217	0.710379	0.576436
2.32923	0.685124	0.711543	0.586464
1.9613	0.555388	0.750489	0.527992
2.09918	0.506584	0.691983	0.564331
1.60557	0.514846	0.724053	0.578382
2.07287	0.697184	0.548149	0.609269
1.49885	0.654646	0.725326	0.547254
2.24266	0.684263	0.688707	0.622296
1.76701	0.514413	0.674903	0.567186
2.51692	0.777884	0.757629	0.528171
0.956486	0.673029	0.614062	0.556264
2.12511	0.54256	0.635144	0.634139
0.754403	0.56007	0.707673	0.520249
1.59102	0.627855	0.658815	0.625608
0.78726	0.615975	0.700155	0.476389
1.95413	0.565315	0.72962	0.466912
1.36213	0.542926	0.642586	0.602123
1.28226	0.644778	0.651476	0.585578
2.19929	0.642796	0.585298	0.592623
2.80113	0.648453	0.679985	0.546984
1.12696	0.51626	0.551763	0.533947
2.15741	0.606881	0.549607	0.538293
2.15895	0.630582	0.578152	0.499684
2.53369	0.650067	0.603195	0.595095
2.33129	0.331388	0.513563	0.612265
1.39436	0.647277	0.525803	0.550218
2.09369	0.749171	0.588124	0.523947
1.45696	0.514035	0.702489	0.622156
1.68048	0.626956	0.710837	0.541021
1.55482	0.633039	0.562071	0.557289
1.854	0.495256	0.727611	0.563813
2.27092	0.558378	0.610454	0.555798
2.13746	0.667981	0.686967	0.557455
1.52526	0.647104	0.537289	0.610699
1.63852	0.610485	0.699848	0.668313
2.24508	0.670366	0.740017	0.589554
1.56611	0.647451	0.665783	0.608328
2.51008	0.650391	0.684676	0.574809
1.06306	0.69366	0.597998	0.476618
1.21905	0.610453	0.554864	0.551338
1.11346	0.668721	0.550163	0.623122
1.70862	0.655296	0.641103	0.556879
1.42057	0.661272	0.704281	0.549991
1.62068	0.465671	0.679455	0.604536
2.37112	0.625673	0.568038	0.552598
1.40592	0.623039	0.676727	0.531653
1.33305	0.649801	0.691389	0.570242
1.18428	0.599483	0.73613	0.608617
1.5456	0.703128	0.696737	0.440584
1.38326	0.771005	0.610505	0.519034
1.36575	0.608818	0.557002	0.533558
0.974436	0.647325	0.621525	0.546416
1.86138	0.723244	0.580136	0.597125
1.50889	0.71084	0.662111	0.591397
1.30461	0.559112	0.533381	0.489791
0.732852	0.574263	0.630973	0.643565
2.07079	0.637957	0.570192	0.601124
0.853506	0.680812	0.616388	0.620696
1.93592	0.63045	0.592976	0.517874
1.87522	0.558405	0.650584	0.548744
1.9231	0.704726	0.629821	0.593244
1.38885	0.622901	0.671353	0.592924
2.28508	0.640722	0.683703	0.569063
1.27937	0.637009	0.645892	0.534276
1.83348	0.660129	0.626235	0.546495
2.58294	0.583896	0.633168	0.579732
2.03535	0.582758	1.51972	0.48114
1.84735	0.580986	0.732085	0.481621
1.77594	0.607466	0.659174	0.62989
2.18052	0.611044	0.502033	0.601608
1.53775	0.560897	0.610764	0.525817
2.06451	0.630451	0.760083	0.648621
2.14944	0.615171	0.61229	0.61426
1.76694	0.653441	0.668717	0.586663
1.92614	0.614202	0.61932	0.542975
2.09062	0.591947	0.71944	0.577263
1.44575	0.53677	0.666174	0.516305
1.65992	0.626881	0.6181	0.502996
2.00212	0.60957	0.556555	0.56562
2.71226	0.596626	0.545936	0.410167
1.34925	0.647794	0.659178	0.561025
0.698355	0.600795	0.652087	0.527976
2.19318	0.548188	0.650977	0.52025
2.1807	0.613561	0.620005	0.542851
2.10661	0.5716	0.721563	0.537303
2.19704	0.621752	0.651306	0.545028
1.58479	0.585066	0.655348	0.547098
1.61951	0.633388	0.607427	0.606555
1.45896	0.637522	0.546481	0.570808
1.42101	0.657676	0.653579	0.465223
1.93996	0.581312	0.579975	0.569456
2.00965	0.648083	0.662884	0.545125
1.69526	0.747915	0.578092	0.567946
1.95461	0.594983	0.585879	0.577678
2.01897	0.690533	0.605964	0.596079
2.42407	0.630379	0.665749	0.559272
1.92535	0.669943	0.625312	0.452327
2.0299	0.661411	0.630649	0.549074
1.67114	0.659699	0.645971	0.495778
2.18322	0.622745	0.597944	0.638398
1.0128	0.665643	0.666624	0.562639
2.05938	0.618271	0.675171	0.565498
2.3341	0.668197	0.591447	0.555934
2.06847	0.657509	0.651997	0.644882
1.1031	0.662772	0.615095	0.520916
2.27742	0.554259	0.626606	0.591402
1.89665	0.678301	0.62395	0.551629
1.01996	0.283765	0.688092	0.560991
2.21932	0.769654	0.739271	0.468183
2.36662	0.717256	0.679263	0.53034
1.6688	0.648595	0.556265	0.60737
2.19833	0.671353	0.747994	0.542355
2.48517	0.645031	0.619874	0.548953
2.91397	0.625691	0.49404	0.549475
1.58305	0.647266	0.618073	0.524224
1.93146	0.666703	0.661612	0.553862
1.86718	0.539194	0.713413	0.410049
1.75	0.530666	0.555303	0.591177
2.4629	0.580846	0.734371	0.612838
2.54475	0.653693	0.594584	0.543607
1.61995	0.620867	0.573713	0.552838
1.81926	0.587669	0.527773	0.507438
1.39361	0.642218	0.724396	0.532353
2.3716	0.551636	0.595968	0.572757
1.69178	0.603008	0.679262	0.532158
2.52385	0.583644	0.631271	0.572715
2.4253	0.646946	0.617041	0.537717
1.72856	0.574631	0.63891	0.530442
2.48096	0.679078	0.583637	0.546884
1.44485	0.623445	0.634337	0.580143
1.93833	0.671852	0.581965	0.573575
2.02925	0.636661	0.621692	0.557311
1.63622	0.601685	0.628608	0.537722
1.81403	0.585317	0.654421	0.572678
2.32802	0.581663	0.678534	0.51718
1.61186	0.612608	0.619907	0.529586
1.75887	0.648509	0.713911	0.558551
1.5199	0.671412	0.712382	0.48681
1.87714	0.601074	0.532037	0.544436
1.47743	0.761761	0.632865	0.565057
1.12657	0.786732	0.684771	0.550495
1.95599	0.66905	0.644601	0.574125
1.28672	0.662813	0.700575	0.584011
1.66497	0.714405	0.674793	0.530011
1.9809	0.632411	0.685657	0.543014
2.01093	0.597354	0.685915	0.543145
1.51683	0.568837	0.572193	0.554955
1.90903	0.675964	0.58956	0.548614
1.98847	0.60199	0.615061	0.570084
1.56565	0.619949	0.601492	0.562345
1.87127	0.641931	0.617056	0.52411
1.82469	0.576161	0.688904	0.490939
1.6808	0.609921	0.563279	0.492391
1.2358	0.558827	0.589413	0.61196
1.9355	0.655412	0.660806	0.458563
2.36235	0.637147	0.559342	0.687332
1.08572	0.750421	0.65823	0.523646
2.20266	0.544598	0.632196	0.536822
2.09494	0.55626	0.621194	0.474372
1.65266	0.579609	0.567672	0.595505
1.85185	0.640955	0.661518	0.488412
2.4868	0.492332	0.649207	0.630837
2.6908	0.543477	0.657603	0.584746
1.7514	0.646568	0.619567	0.596618
1.42619	0.52862	0.651814	0.495859
1.68716	0.505496	0.556252	0.534121
1.60535	0.559021	0.63987	0.4818
1.68935	0.513181	0.617376	0.601823
2.12947	0.694052	0.616552	0.608131
1.52793	0.531158	0.57642	0.53391
2.31789	0.526517	0.685784	0.563404

## Sheet: Fig 2a
cdGreen (left panel)								cdGreen-Matry (middle panel)								cdGreen-Matry (right panel)
Wavelength (nm)	ExSpectra -cdG (Em550)	ExSpectra +cdG (Em550)	EmSpectra -cdG (Ex460)	EmSpectra +cdG (Ex460)	EmSpectra -cdG (Ex405)	EmSpectra +cdG (Ex405)		Wavelength (nm)	ExSpectra -cdG (Em550)	ExSpectra +cdG (Em550)	EmSpectra -cdG (Ex460)	EmSpectra +cdG (Ex460)	EmSpectra -cdG (Ex405)	EmSpectra +cdG (Ex405)		Wavelength (nm)	ExSpectra -cdG (Em650)	ExSpectra +cdG (Em650)	EmSpectra -cdG (Ex528)	EmSpectra +cdG (Ex528)
300	0.015019	0.026178						300	0.023912	0.024539						300	0.03641	0.037346
301	0.012752	0.021325						301	0.025245	0.027048						301	0.035799	0.038609
302	0.014949	0.014736						302	0.009173	0.021247						302	0.036328	0.037713
303	0.017712	0.0226						303	0.019287	0.016621						303	0.033274	0.036939
304	0.01006	0.021502						304	0.01717	0.032066						304	0.034618	0.03478
305	0.011158	0.019483						305	0.003528	0.020855						305	0.032581	0.037061
306	0.01169	0.016224						306	0.009957	0.02697						306	0.032541	0.034129
307	0.014346	0.015976						307	0.004939	0.021639						307	0.026839	0.028753
308	0.010202	0.014382						308	0.012387	0.014191						308	0.026472	0.029771
309	0.012752	0.015551						309	0.015915	0.01176						309	0.025536	0.02745
310	0.007545	0.015197						310	0.015759	0.030184						310	0.023214	0.025902
311	0.008431	0.011229						311	0.014739	0.029635						311	0.023418	0.026554
312	0.009777	0.011867						312	0.001568	0.035202						312	0.021992	0.022848
313	0.006022	0.015905						313	0.007448	0.019208						313	0.022522	0.023988
314	0.010131	0.015338						314	0.000627	0.019914						314	0.024599	0.021789
315	0.011938	0.013107						315	0.010349	0.021325						315	0.02187	0.022725
316	0.009068	0.017818						316	0.013328	0.00933						316	0.023255	0.024517
317	0.008891	0.013886						317	0.021795	0.014191						317	0.023784	0.023744
318	0.009848	0.015763						318	0.014034	0.013799						318	0.02745	0.023988
319	0.009387	0.010875						319	0.016229	0.012387						319	0.028305	0.028427
320	0.014594	0.012859						320	0.009643	0.018738						320	0.031034	0.02969
321	0.017783	0.017039						321	0.012074	0.009957						321	0.030504	0.028712
322	0.013177	0.010875						322	0.014896	0.019914						322	0.030463	0.02973
323	0.012221	0.013319						323	0.016072	0.007448						323	0.032663	0.03417
324	0.014382	0.013425						324	0.019835	0.019051						324	0.032703	0.033925
325	0.016295	0.009564						325	0.018659	0.002666						325	0.036532	0.036858
326	0.017109	0.015019						326	0.012701	0.008781						326	0.035514	0.038446
327	0.015197	0.005703						327	0.02109	0.01372						327	0.043659	0.038446
328	0.017428	0.009529						328	0.022109	0.006507						328	0.041989	0.041623
329	0.018562	0.006482						329	0.020227	0.011133						329	0.045614	0.044555
330	0.017109	0.008927						330	0.017719	0.015523						330	0.048098	0.045858
331	0.015657	0.004357						331	0.02548	0.006978						331	0.050379	0.044392
332	0.019022	0.008147						332	0.01717	0.011133						332	0.055673	0.050094
333	0.024407	0.010414						333	0.018032	0.004626						333	0.057139	0.051193
334	0.019412	0.011123						334	0.031517	0.020698						334	0.054777	0.055999
335	0.021573	0.007722						335	0.020541	0.00784						335	0.062556	0.058158
336	0.016791	0.00875						336	0.018189	0.014661						336	0.06276	0.060642
337	0.023663	0.009245						337	0.017797	0.021874						337	0.067769	0.060153
338	0.023486	0.009671						338	0.026578	0.014426						338	0.064715	0.063656
339	0.028693	0.00464						339	0.038573	0.009173						339	0.071923	0.063859
340	0.027914	0.007474						340	0.036299	0.012074						340	0.070457	0.067728
341	0.031385	0.008041						341	0.040847	0.018659						341	0.074611	0.067932
342	0.031208	0.012504						342	0.027911	0.021247						342	0.075751	0.067443
343	0.03638	0.012717						343	0.034261	0.018816						343	0.069602	0.06781
344	0.0356	0.012434						344	0.033007	0.01717						344	0.070009	0.065692
345	0.039462	0.010308						345	0.039906	0.018581						345	0.069765	0.066425
346	0.041374	0.014417						346	0.041082	0.01325						346	0.073959	0.060683
347	0.046015	0.011725						347	0.053783	0.021717						347	0.073959	0.061823
348	0.047219	0.013248						348	0.044688	0.021795						348	0.068909	0.061293
349	0.048424	0.015232						349	0.045629	0.028459						349	0.073593	0.063656
350	0.05271	0.017393						350	0.060212	0.022658						350	0.070375	0.057302
351	0.056217	0.020156						351	0.059271	0.026891						351	0.07062	0.057547
352	0.058944	0.016755						352	0.072913	0.026107						352	0.073389	0.057302
353	0.06238	0.02136						353	0.067503	0.021168						353	0.068828	0.05885
354	0.065569	0.028409						354	0.072207	0.02697						354	0.07119	0.057669
355	0.073078	0.020475						355	0.076205	0.027519						355	0.072819	0.057017
356	0.079348	0.026851						356	0.080361	0.03332						356	0.07119	0.055347
357	0.082324	0.027418						357	0.085065	0.027362						357	0.070946	0.055632
358	0.08622	0.022777						358	0.093689	0.027205						358	0.07624	0.057506
359	0.091144	0.029578						359	0.091964	0.032771						359	0.07119	0.05494
360	0.094191	0.029189						360	0.09902	0.031439						360	0.075059	0.055795
361	0.09915	0.030322						361	0.101529	0.039357						361	0.077828	0.055184
362	0.101984	0.033298						362	0.102313	0.039279						362	0.072941	0.055062
363	0.108289	0.034396						363	0.107174	0.04657						363	0.078928	0.055999
364	0.112611	0.036415						364	0.108271	0.040063						364	0.080924	0.057669
365	0.117924	0.035884						365	0.119875	0.037632						365	0.078114	0.056203
366	0.125576	0.038895						366	0.132027	0.043356						366	0.083978	0.055958
367	0.134609	0.041445						367	0.137044	0.048452						367	0.084385	0.054248
368	0.135034	0.04435						368	0.150137	0.054488						368	0.081942	0.054655
369	0.147467	0.047574						369	0.153508	0.052607						369	0.08801	0.054329
370	0.15519	0.050443						370	0.158212	0.051823						370	0.088865	0.056651
371	0.168509	0.052356						371	0.170757	0.061623						371	0.092897	0.057058
372	0.175062	0.058909						372	0.186358	0.061701						372	0.093467	0.057791
373	0.186362	0.05689						373	0.187064	0.070561						373	0.095911	0.05942
374	0.188487	0.060538						374	0.199843	0.072129						374	0.097051	0.057262
375	0.198123	0.062026						375	0.202587	0.072364						375	0.09978	0.057669
376	0.210344	0.064825						376	0.218581	0.070169						376	0.101531	0.05608
377	0.206766	0.070776						377	0.221952	0.08185						377	0.104382	0.056284
378	0.217995	0.068827						378	0.225715	0.076754						378	0.102183	0.055388
379	0.228055	0.074708						379	0.236691	0.081615						379	0.105726	0.056406
380	0.232554	0.072264						380	0.239749	0.084281						380	0.109188	0.055592
381	0.229933	0.078852						381	0.244061	0.086476						381	0.107559	0.053759
382	0.237301	0.077896						382	0.255037	0.092121						382	0.1076	0.055225
383	0.245944	0.082288						383	0.265857	0.094551						383	0.108577	0.054899
384	0.254977	0.085406						384	0.267503	0.094943						384	0.111428	0.054981
385	0.265533	0.084626						385	0.272521	0.09902						385	0.11265	0.055632
386	0.263372	0.090259						386	0.270953	0.099804						386	0.115175	0.054981
387	0.267729	0.089125						387	0.281458	0.107566						387	0.115908	0.055877
388	0.291428	0.090365						388	0.299569	0.107801						388	0.109025	0.054044
389	0.285193	0.093518						389	0.296982	0.109212						389	0.116234	0.055999
390	0.286893	0.097272						390	0.294551	0.110388						390	0.113505	0.054085
391	0.296741	0.097308						391	0.310702	0.112348						391	0.116274	0.053718
392	0.297875	0.101098						392	0.312191	0.111799						392	0.113831	0.055266
393	0.298583	0.100956						393	0.30098	0.117209						393	0.115419	0.052578
394	0.301488	0.103507						394	0.310937	0.117836						394	0.114971	0.052008
395	0.30333	0.101877						395	0.316582	0.121364						395	0.119451	0.051397
396	0.306908	0.106093						396	0.317209	0.12207						396	0.118922	0.052171
397	0.309812	0.106978						397	0.315641	0.128969						397	0.11774	0.050338
398	0.304074	0.106624						398	0.334379	0.120345						398	0.120225	0.051804
399	0.317783	0.113603						399	0.329126	0.124187						399	0.1177	0.050664
400	0.316791	0.11339						400	0.327558	0.130615						400	0.116641	0.052049
401	0.31293	0.116897						401	0.335398	0.129518						401	0.120551	0.051315
402	0.319766	0.115161						402	0.340886	0.133359						402	0.11941	0.052089
403	0.328799	0.11339						403	0.338848	0.136495						403	0.122302	0.049931
404	0.323167	0.118066						404	0.330772	0.136574						404	0.118148	0.053311
405	0.315693	0.121396						405	0.334222	0.135947						405	0.115501	0.051071
406	0.320581	0.124442						406	0.325519	0.137828						406	0.12051	0.052334
407	0.315799	0.122033						407	0.324971	0.135163						407	0.116763	0.051926
408	0.326249	0.122069						408	0.323011	0.135398						408	0.117781	0.050501
409	0.323734	0.12214						409	0.323167	0.135633						409	0.116967	0.052171
410	0.309919	0.125788						410	0.313524	0.134692						410	0.115378	0.0527
411	0.303471	0.125363						411	0.310153	0.138377						411	0.111061	0.053678
412	0.303117	0.124584						412	0.30835	0.144728						412	0.109269	0.051193
413	0.303011	0.129047						413	0.313446	0.139788						413	0.107559	0.052334
414	0.301559	0.127666						414	0.32011	0.140964						414	0.110369	0.0527
415	0.297556	0.128409						415	0.308585	0.141748						415	0.111428	0.054248
416	0.285902	0.129685						416	0.299177	0.149196						416	0.108618	0.051234
417	0.283776	0.130783						417	0.299412	0.14951						417	0.104749	0.05437
418	0.276479	0.133227						418	0.292983	0.149432						418	0.105685	0.053474
419	0.283989	0.134963						419	0.28138	0.147236						419	0.104749	0.053841
420	0.270244	0.140524						420	0.288906	0.149667						420	0.101287	0.056528
421	0.274389	0.138115						421	0.274245	0.148961						421	0.099984	0.055347
422	0.259865	0.138505						422	0.272521	0.1539						422	0.095993	0.055592
423	0.25317	0.14265						423	0.261231	0.154214						423	0.095341	0.057262
424	0.247503	0.143571						424	0.247354	0.15931						424	0.090332	0.056447
425	0.238009	0.144137						425	0.255351	0.161113						425	0.091472	0.057424
426	0.237407	0.149699						426	0.244061	0.157115						426	0.089884	0.058076
427	0.224088	0.145129						427	0.243199	0.162368						427	0.082838	0.057628
428	0.218633	0.149451						428	0.219287	0.162446						428	0.082879	0.05828
429	0.201523	0.15859						429	0.210192	0.165347						429	0.078887	0.059461
430	0.205597	0.155792			0.003633	0.001869		430	0.206115	0.16911			0.007974	0.004408		430	0.077462	0.059339
431	0.185547	0.163585			0.004723	0.001479		431	0.200549	0.168875			0.013719	0.004012		431	0.072167	0.062108
432	0.17616	0.167517			0.006151	0.002128		432	0.180086	0.172717			0.012184	0.00738		432	0.068136	0.060275
433	0.160928	0.167906			0.006644	0.001739		433	0.170521	0.179459			0.014363	0.005349		433	0.063045	0.061131
434	0.144775	0.175097			0.0075	0.002959		434	0.152411	0.183536			0.013224	0.007776		434	0.060683	0.06333
435	0.144917	0.174814			0.008123	0.003841		435	0.141984	0.185809			0.012778	0.005844		435	0.055958	0.066629
436	0.131243	0.178888			0.008175	0.002647		436	0.136809	0.188946			0.016641	0.007627		436	0.053922	0.065977
437	0.120616	0.186787			0.009136	0.003218		437	0.122619	0.191611			0.01986	0.008618		437	0.049727	0.066099
438	0.108254	0.191817			0.009187	0.002803		438	0.115249	0.197491			0.018325	0.009212		438	0.046958	0.069398
439	0.098689	0.196599			0.00994	0.004464		439	0.102234	0.204626			0.021148	0.009757		439	0.043007	0.071679
440	0.092667	0.194793			0.012198	0.003945		440	0.098079	0.20831			0.023426	0.008717		440	0.042152	0.071597
441	0.083245	0.212327			0.011653	0.002959		441	0.086084	0.216464			0.023922	0.010846		441	0.037713	0.074489
442	0.076089	0.214913			0.013314	0.004931		442	0.075657	0.220933			0.026943	0.012629		442	0.037061	0.077177
443	0.071591	0.222352			0.013963	0.004308		443	0.070874	0.224539			0.02927	0.013075		443	0.035391	0.080109
444	0.066738	0.22593			0.015157	0.005009		444	0.068444	0.233791			0.02927	0.012332		444	0.034577	0.081127
445	0.057953	0.23723			0.015053	0.005502		445	0.058722	0.240847			0.029568	0.013471		445	0.03364	0.086381
446	0.055863	0.247963			0.015805	0.005268		446	0.05488	0.26029			0.035659	0.011193		446	0.032541	0.091187
447	0.051718	0.252462			0.017259	0.00532		447	0.048138	0.268679			0.034174	0.010698		447	0.03026	0.094119
448	0.046546	0.261495			0.016947	0.007059		448	0.04853	0.274873			0.033084	0.015403		448	0.030749	0.098721
449	0.045661	0.279596			0.018037	0.005684		449	0.041944	0.283889			0.033926	0.016839		449	0.030463	0.098558
450	0.044775	0.289692			0.018608	0.004879		450	0.043434	0.296433			0.0366	0.016889		450	0.031197	0.105889
451	0.042118	0.306341			0.019543	0.006592		451	0.041866	0.310231			0.036353	0.015601		451	0.032093	0.110898
452	0.040595	0.324123			0.017726	0.003504		452	0.038808	0.325363			0.036452	0.014908		452	0.03197	0.121976
453	0.042756	0.353879			0.018556	0.006229		453	0.034731	0.348804			0.04081	0.014858		453	0.032826	0.125193
454	0.041693	0.349805			0.018634	0.007552		454	0.038808	0.365817			0.041405	0.01679		454	0.036247	0.128981
455	0.042154	0.382288			0.019413	0.006229		455	0.037868	0.375539			0.039869	0.01991		455	0.035514	0.134601
456	0.039745	0.390577			0.018323	0.005736		456	0.037319	0.409957			0.037442	0.01575		456	0.039423	0.143357
457	0.043464	0.417499			0.019491	0.005814		457	0.041004	0.428538			0.042098	0.016641		457	0.039301	0.155942
458	0.044633	0.43684			0.019465	0.006488		458	0.038887	0.442728			0.042247	0.017186		458	0.043252	0.159567
459	0.046121	0.445979			0.019465	0.006307		459	0.046021	0.458879			0.043188	0.016839		459	0.041867	0.165716
460	0.049274	0.471272			0.018868	0.005294		460	0.041788	0.480282			0.039473	0.015452		460	0.045329	0.165553
461	0.049628	0.499681			0.019335	0.005736		461	0.045002	0.49463			0.041603	0.020603		461	0.047039	0.175939
462	0.050691	0.48452			0.018712	0.005736		462	0.043356	0.526852			0.041058	0.016294		462	0.048994	0.185102
463	0.054304	0.510414			0.018375	0.007163		463	0.048608	0.53234			0.04086	0.017037		463	0.054818	0.186976
464	0.053454	0.54644			0.018582	0.005995		464	0.047432	0.533595			0.041157	0.017483		464	0.054451	0.193003
465	0.054162	0.553914			0.019465	0.00423		465	0.050333	0.560408			0.040711	0.015056		465	0.057302	0.198542
466	0.058944	0.552887			0.019595	0.004723		466	0.053312	0.567542			0.040662	0.01679		466	0.059664	0.202044
467	0.057598	0.573751			0.017285	0.006255		467	0.05245	0.57695			0.039424	0.016294		467	0.063208	0.210719
468	0.059795	0.576408			0.019465	0.006826		468	0.052842	0.610506			0.040761	0.01466		468	0.066506	0.21471
469	0.060149	0.599469			0.018115	0.006826		469	0.053156	0.622815			0.040365	0.016988		469	0.068461	0.222693
470	0.061318	0.609564			0.018686	0.00558		470	0.057468	0.611368			0.041058	0.017136		470	0.070742	0.225625
471	0.065073	0.61633			0.018946	0.006307		471	0.059584	0.637632			0.040117	0.018226		471	0.074367	0.237029
472	0.06656	0.636911			0.018556	0.00667		472	0.058879	0.622736			0.040365	0.016344		472	0.077869	0.232752
473	0.067375	0.648884			0.019491	0.005191		473	0.062328	0.644924			0.042395	0.017632		473	0.083937	0.247332
474	0.069996	0.6582			0.01866	0.006229		474	0.062721	0.666797			0.039869	0.016294		474	0.087644	0.246477
475	0.071236	0.672193			0.018712	0.006281		475	0.066092	0.682713			0.041553	0.01674		475	0.094445	0.255111
476	0.070209	0.681261			0.018816	0.00667		476	0.066327	0.705292			0.040216	0.01882		476	0.098925	0.266107
477	0.075239	0.697237			0.020814	0.006488		477	0.067895	0.709839			0.040662	0.019662		477	0.104667	0.26961
478	0.075097	0.715232			0.018297	0.006384		478	0.070796	0.70929			0.039721	0.015799		478	0.108333	0.278936
479	0.07995	0.73978			0.018712	0.005839		479	0.07158	0.731791			0.042593	0.01783		479	0.11269	0.282194
480	0.082678	0.736026			0.020269	0.007864		480	0.073069	0.780635			0.040612	0.018176		480	0.120632	0.292376
481	0.084945	0.778463			0.019595	0.009421		481	0.075108	0.768483			0.038928	0.017334		481	0.124868	0.308178
482	0.086149	0.789373			0.02001	0.008513		482	0.081301	0.795139			0.039424	0.017929		482	0.128574	0.307811
483	0.089302	0.801452	0.003972	0.028358	0.01975	0.009732		483	0.081066	0.817954	0.001773	0.03019	0.03878	0.021544		483	0.138104	0.31559
484	0.089479	0.819412	0.003657	0.03454	0.0211	0.010277		484	0.080361	0.812701	0.003694	0.03674	0.039671	0.019712		484	0.142787	0.321821
485	0.09334	0.824478	0.00563	0.044852	0.021333	0.011393		485	0.086868	0.830655	0.007338	0.045802	0.038433	0.020999		485	0.145679	0.334487
486	0.093907	0.849628	0.005866	0.050797	0.022346	0.0102		486	0.082477	0.864289	0.006255	0.057424	0.042147	0.022386		486	0.149914	0.342347
487	0.099681	0.864541	0.00584	0.058058	0.02219	0.013158		487	0.086633	0.86766	0.007141	0.0623	0.04086	0.020653		487	0.160951	0.341451
488	0.098831	0.892597	0.007918	0.074657	0.023124	0.01443		488	0.08922	0.884045	0.006107	0.076828	0.041553	0.024021		488	0.159648	0.357986
489	0.103826	0.869182	0.011943	0.091124	0.026135	0.016013		489	0.089926	0.903646	0.006993	0.098104	0.04398	0.025754		489	0.168079	0.353425
490	0.106022	0.904286	0.01218	0.105645	0.027822	0.018349		490	0.09314	0.907722	0.010933	0.109727	0.046704	0.027141		490	0.170522	0.363077
491	0.105491	0.918349	0.014679	0.123691	0.028886	0.022242		491	0.095649	0.933281	0.010589	0.134597	0.047447	0.032341		491	0.186283	0.379531
492	0.110485	0.943748	0.017204	0.152786	0.03187	0.025486		492	0.100902	0.920894	0.012952	0.160059	0.051607	0.03556		492	0.188931	0.373666
493	0.112575	0.963231	0.022045	0.183617	0.036853	0.026368		493	0.096511	0.955468	0.01773	0.193007	0.053192	0.040464		493	0.189704	0.387473
494	0.117605	0.961459	0.023465	0.209475	0.041836	0.030806		494	0.098079	0.956488	0.017779	0.21374	0.061017	0.044574		494	0.201067	0.394722
495	0.114098	0.956961	0.028095	0.247751	0.049103	0.034933		495	0.102783	0.990435	0.02098	0.256735	0.065821	0.05027		495	0.204936	0.40303
496	0.120262	0.958023	0.032541	0.286579	0.055176	0.04207		496	0.108271	1	0.025363	0.305097	0.075628	0.056362		496	0.209986	0.399894
497	0.119412	1	0.039906	0.335245	0.064909	0.049856		497	0.108114	0.973814	0.028761	0.356365	0.086326	0.0628		497	0.218131	0.412031
498	0.121112	0.970067	0.045168	0.392566	0.079443	0.057071		498	0.108114	0.950059	0.035213	0.40921	0.100045	0.07335		498	0.218172	0.403845
499	0.121325	0.971307	0.048903	0.422502	0.093795	0.061042		499	0.10537	0.939318	0.036247	0.430928	0.114952	0.081571		499	0.231083	0.409465
500	0.113851	0.94729	0.057005	0.472063	0.116789	0.071241		500	0.108271	0.945276	0.041369	0.50293	0.140607	0.088604		500	0.239065	0.411135
501	0.115728	0.917783	0.063898	0.55085	0.144014	0.085671		501	0.10443	0.921913	0.048707	0.567102	0.160368	0.106582		501	0.245703	0.415777
502	0.117251	0.885087	0.0725	0.611248	0.174431	0.097143		502	0.102391	0.87942	0.051711	0.63014	0.203308	0.118964		502	0.248961	0.40922
503	0.10673	0.840843	0.075814	0.645446	0.204433	0.107654		503	0.10145	0.818816	0.058015	0.670771	0.228468	0.132089		503	0.257677	0.411012
504	0.103259	0.813496	0.083995	0.710107	0.241753	0.122525		504	0.096433	0.786045	0.064418	0.738833	0.270814	0.146649		504	0.267981	0.400138
505	0.101027	0.777931	0.090046	0.791498	0.296722	0.137889		505	0.096354	0.754763	0.067865	0.795666	0.327126	0.168788		505	0.270709	0.419443
506	0.095005	0.710698	0.098122	0.840611	0.359788	0.157224		506	0.089377	0.68726	0.0787	0.86491	0.401714	0.188946		506	0.280932	0.39631
507	0.089656	0.657102	0.099832	0.870969	0.424048	0.176507		507	0.090161	0.633477	0.076188	0.896823	0.431777	0.202962		507	0.293557	0.397125
508	0.080057	0.56401	0.104435	0.918398	0.487841	0.194233		508	0.082948	0.559859	0.079488	0.913864	0.514041	0.229657		508	0.305897	0.396921
509	0.076833	0.527311	0.111485	0.973694	0.568244	0.221692		509	0.069698	0.526774	0.083723	0.951588	0.580952	0.255064		509	0.312454	0.388124
510	0.067977	0.468296	0.108644	0.954754	0.647401	0.238457		510	0.071972	0.456605	0.085939	0.978872	0.668912	0.272844		510	0.318441	0.392767
511	0.062416	0.402232	0.112301	0.967512	0.722795	0.25608		511	0.069149	0.401411	0.088944	0.990938	0.732306	0.295379		511	0.336361	0.393744
512	0.054516	0.355331	0.120008	0.980744	0.774234	0.277828		512	0.06178	0.356331	0.089584	0.986112	0.792333	0.313159		512	0.341166	0.390079
513	0.052179	0.311938	0.1138	1	0.841426	0.299629		513	0.064053	0.316503	0.088648	1	0.851419	0.33094		513	0.354117	0.399405
514	0.045023	0.262345	0.117404	0.980639	0.897018	0.311152		514	0.05096	0.264524	0.085201	0.989116	0.941112	0.352088		514	0.370327	0.396392
515	0.035565	0.214453	0.112064	0.962251	0.954271	0.32649		515	0.051039	0.216229	0.087565	0.933071	0.933436	0.362736		515	0.390283	0.415411
516	0.033723	0.17701	0.11259	0.934077	0.957463	0.3288		516	0.044296	0.182909	0.088648	0.928786	0.970977	0.373186		516	0.410116	0.420787
517	0.027914	0.148884	0.106408	0.892776	0.981703	0.334406		517	0.045629	0.158996	0.082935	0.854322	0.965381	0.369818		517	0.409913	0.424656
518	0.026178	0.127843	0.101147	0.844978	1	0.331058		518	0.035359	0.138456	0.076287	0.851761	1	0.355753		518	0.428158	0.429828
519	0.021927	0.104499	0.099516	0.825748	0.946692	0.326594		519	0.036535	0.11031	0.075154	0.796356	0.975534	0.356644		519	0.441883	0.441354
520	0.018456	0.080128	0.094202	0.773005	0.955906	0.323298		520	0.032536	0.091023	0.071903	0.761635	0.955921	0.34035		520	0.456178	0.464161
521	0.015338	0.06447	0.092466	0.73928	0.924217	0.312969		521	0.029714	0.077068	0.067274	0.720414	0.89114	0.317914		521	0.470555	0.479189
522	0.013213	0.052285	0.085258	0.697585	0.866757	0.292673		522	0.02501	0.068836	0.066585	0.693672	0.871874	0.32039		522	0.505824	0.482243
523	0.011194	0.045554	0.081838	0.676225	0.8373	0.276089		523	0.026029	0.054175	0.062251	0.634425	0.808033	0.293249		523	0.518693	0.492384
524	0.010414	0.0356	0.077077	0.640001	0.787703	0.26493		524	0.021795	0.049392	0.056341	0.591726	0.764004	0.280224		524	0.517105	0.512259
525	0.008112	0.02926	0.072842	0.614695	0.768057	0.256391		525	0.023285	0.042807	0.052992	0.587392	0.721113	0.26492		525	0.53698	0.525536
526	0.006128	0.021502	0.069816	0.592624	0.701565	0.239599		526	0.023285	0.038024	0.051613	0.538094	0.670843	0.248229		526	0.549564	0.52745
527	0.004747	0.018597	0.067054	0.562188	0.667722	0.226493		527	0.014818	0.0294	0.048264	0.521202	0.634689	0.235897		527	0.556325	0.546428
528	0.005136	0.013107	0.063135	0.556663	0.65215	0.217461		528	0.019679	0.026343	0.046984	0.512485	0.583626	0.223763		528	0.567077	0.55828
529	0.004251	0.012611	0.059741	0.508444	0.584516	0.198983		529	0.021795	0.027519	0.041615	0.488254	0.557971	0.205983		529	0.559949	0.544758
530	0.003542	0.011158	0.059347	0.494634	0.560821	0.19182		530	0.018895	0.025951	0.042354	0.453287	0.529147	0.196721		530	0.582553	0.571312
531			0.054743	0.478455	0.514858	0.179881		531			0.042108	0.446836	0.48066	0.186271		531	0.581494	0.549646
532			0.052375	0.469327	0.494407	0.174976		532			0.042256	0.431913	0.457481	0.174434		532	0.559502	0.550745
533			0.051955	0.458647	0.467494	0.165088		533			0.038562	0.424083	0.442276	0.171611		533	0.58072	0.568543
534			0.049771	0.443731	0.438011	0.156939		534			0.035459	0.395912	0.402605	0.157496		534	0.561945	0.588499
535			0.048877	0.426659	0.403312	0.154136		535			0.033489	0.391874	0.393443	0.152048		535	0.603242	0.579946
536			0.048877	0.425185	0.399107	0.143754		536			0.033785	0.377739	0.369571	0.144668		536	0.590942	0.571271
537			0.045957	0.40906	0.394098	0.138174		537			0.030731	0.372125	0.355703	0.149621		537	0.591594	0.594852
538			0.044378	0.401852	0.374478	0.135138		538			0.032554	0.357301	0.340597	0.136843		538	0.601368	0.590209
539			0.043694	0.392592	0.345384	0.127741		539			0.032061	0.352179	0.326928	0.135506		539	0.601206	0.592449
540			0.044641	0.392434	0.346941	0.126496		540			0.03019	0.348633	0.324501	0.127235		540	0.609025	0.574855
541			0.04259	0.386647	0.334147	0.12525		541			0.028466	0.34888	0.314348	0.122431		541	0.619451	0.590454
542			0.043537	0.377571	0.326257	0.121461		542			0.02822	0.33706	0.294488	0.11941		542	0.611184	0.602835
543			0.041406	0.361314	0.320833	0.11653		543			0.029599	0.328343	0.282254	0.117131		543	0.628859	0.593427
544			0.039591	0.366523	0.320314	0.113882		544			0.028564	0.328786	0.286068	0.113219		544	0.625071	0.61045
545			0.038302	0.345215	0.30648	0.110067		545			0.026299	0.319281	0.276163	0.111882		545	0.620184	0.617903
546			0.038144	0.335219	0.296982	0.111495		546			0.026151	0.319921	0.275965	0.107672		546	0.640303	0.623931
547			0.036565	0.33193	0.292206	0.109937		547			0.030387	0.300369	0.265812	0.11411		547	0.656349	0.634113	0.010208	0.015395
548			0.036881	0.322697	0.288988	0.104539		548			0.025806	0.296528	0.265514	0.10257		548	0.660178	0.646045	0.009938	0.015087
549			0.036118	0.316173	0.290338	0.102126		549			0.02492	0.282295	0.264474	0.103165		549	0.675817	0.660911	0.011029	0.016178
550			0.034671	0.315778	0.272793	0.101477		550			0.026447	0.27604	0.256302	0.101283		550	0.695569	0.683921	0.011902	0.017411
551			0.033382	0.303625	0.282292	0.100231		551			0.024575	0.270968	0.267396	0.104007		551	0.709212	0.67883	0.014432	0.018797
552			0.034119	0.286	0.280398	0.100049		552			0.024033	0.253583	0.253826	0.097122		552	0.727987	0.694266	0.016319	0.021596
553			0.032751	0.284474	0.279541	0.100283		553			0.022507	0.24851	0.248675	0.094299		553	0.733037	0.720209	0.018592	0.022945
554			0.032172	0.26364	0.272378	0.093613		554			0.023147	0.234179	0.246694	0.096627		554	0.756007	0.738413	0.021995	0.025153
555			0.030462	0.256248	0.269238	0.093483		555			0.017139	0.230781	0.240404	0.092715		555	0.771565	0.759428	0.026052	0.028414
556			0.027358	0.242332	0.260206	0.092549		556			0.023492	0.211278	0.232678	0.091575		556	0.800725	0.785819	0.0288	0.030084
557			0.027516	0.237097	0.256962	0.087877		557			0.02098	0.210047	0.23144	0.086524		557	0.82903	0.805286	0.033576	0.03504
558			0.026727	0.223049	0.247826	0.086035		558			0.019306	0.193302	0.217572	0.083403		558	0.836035	0.831433	0.038596	0.039059
559			0.025833	0.210633	0.242272	0.082868		559			0.019306	0.181778	0.212867	0.079095		559	0.844262	0.840841	0.046596	0.046249
560			0.022202	0.201321	0.232462	0.080844		560			0.018813	0.176804	0.201674	0.073548		560	0.886169	0.866335	0.056007	0.054004
561			0.024517	0.196191	0.22164	0.077288		561			0.018173	0.16981	0.201377	0.07642		561	0.904089	0.879775	0.060848	0.060604
562			0.02186	0.179986	0.214762	0.071864		562			0.019306	0.160355	0.197316	0.069685		562	0.919036	0.905596	0.07049	0.068436
563			0.02094	0.173383	0.208378	0.070722		563			0.019109	0.156612	0.185776	0.071467		563	0.933697	0.935123	0.081943	0.080634
564			0.020229	0.160783	0.193351	0.06875		564			0.020192	0.150012	0.17275	0.06805		564	0.960332	0.939725	0.10173	0.09174
565			0.018783	0.161572	0.198567	0.061846		565			0.018764	0.145826	0.177406	0.067753		565	0.971776	0.953042	0.108303	0.105273
566			0.017388	0.148077	0.187382	0.061872		566			0.01768	0.147895	0.177059	0.063593		566	0.964527	0.965464	0.129142	0.118588
567			0.016836	0.136871	0.168098	0.058602		567			0.018616	0.142723	0.16755	0.060869		567	0.987497	0.955242	0.149134	0.137219
568			0.016678	0.131846	0.161662	0.057772		568			0.019552	0.14297	0.168788	0.064088		568	0.98094	0.951698	0.172477	0.155104
569			0.016389	0.125164	0.154499	0.049596		569			0.025412	0.14228	0.164083	0.062701		569	0.997556	0.976216	0.193778	0.180964
570			0.015941	0.117536	0.150087	0.048974		570			0.026594	0.149914	0.167599	0.068001		570	0.98933	0.968437	0.208723	0.196449
571			0.013863	0.113143	0.148166	0.049025		571			0.025708	0.147944	0.164628	0.06592		571	1	0.958296	0.246061	0.223284
572			0.012548	0.11038	0.131193	0.043471		572			0.028121	0.149274	0.167649	0.064583		572	0.991366	0.945264	0.266361	0.246138
573			0.013784	0.103909	0.124393	0.042252		573			0.025905	0.156218	0.17072	0.06805		573	0.947341	0.943186	0.302621	0.274386
574			0.012364	0.099358	0.120864	0.042459		574			0.029057	0.162472	0.170422	0.070824		574	0.958337	0.931864	0.331741	0.301452
575			0.010338	0.093729	0.117464	0.038644		575			0.033194	0.172716	0.187658	0.075033		575	0.935774	0.914067	0.380006	0.341962
576			0.011627	0.090861	0.110924	0.037528		576			0.031125	0.17247	0.185825	0.075628		576	0.906533	0.904415	0.399111	0.376693
577			0.009707	0.089704	0.10607	0.037658		577			0.03605	0.188328	0.191323	0.076519		577	0.890771	0.877209	0.44382	0.408099
578			0.012601	0.08631	0.099089	0.034102		578			0.038463	0.192022	0.198752	0.079045		578	0.888531	0.85538	0.473929	0.432482
579			0.010365	0.080996	0.094859	0.032467		579			0.042994	0.202118	0.204051	0.078599		579	0.833754	0.796286	0.522797	0.477023
580			0.008576	0.076787	0.087955	0.033142		580			0.045555	0.206402	0.212966	0.083106		580	0.795838	0.785615	0.557747	0.517944
581			0.010601	0.075472	0.085931	0.030287		581			0.054322	0.219601	0.221485	0.090733		581	0.77185	0.750143	0.61048	0.563152
582			0.008313	0.071605	0.079936	0.028263		582			0.05048	0.228811	0.22822	0.091922		582	0.760365	0.724444	0.636095	0.575466
583			0.008891	0.069448	0.077756	0.027458		583			0.053632	0.233982	0.240008	0.093507		583	0.685387	0.671825	0.67672	0.612431
584			0.008602	0.067265	0.075472	0.026732		584			0.055996	0.240532	0.241048	0.099549		584	0.664902	0.632687	0.724407	0.659194
585			0.008576	0.063766	0.073837	0.024396		585			0.059148	0.259	0.255114	0.10886		585	0.614401	0.601246	0.762246	0.68323
586			0.00805	0.062582	0.067141	0.024811		586			0.061364	0.267471	0.263583	0.107077		586	0.573389	0.548872	0.804283	0.740316
587			0.007313	0.061556	0.066959	0.024707		587			0.069146	0.270525	0.261701	0.110891		587	0.547976	0.535432	0.812539	0.758073
588			0.007997	0.058584	0.063715	0.023332		588			0.067373	0.277272	0.268684	0.115794		588	0.508227	0.487619	0.842199	0.772145
589			0.005472	0.056348	0.061431	0.021593		589			0.070229	0.277764	0.283938	0.120053		589	0.458907	0.450965	0.88891	0.787553
590			0.004577	0.053322	0.05733	0.020425		590			0.069983	0.293967	0.278589	0.115249		590	0.413782	0.395821	0.899516	0.815107
591			0.006235	0.054454	0.056448	0.019413		591			0.068505	0.290864	0.278243	0.119905		591	0.382097	0.371467	0.90722	0.814286
592			0.00726	0.050797	0.053386	0.017389		592			0.071903	0.294903	0.287801	0.120895		592	0.351063	0.336198	0.938549	0.85432
593			0.006919	0.049534	0.051932	0.01757		593			0.071706	0.301354	0.294587	0.121886		593	0.320925	0.30773	0.961108	0.848683
594			0.005761	0.048035	0.050219	0.017726		594			0.071903	0.297907	0.293497	0.116933		594	0.289321	0.277552	0.951568	0.856272
595			0.006392	0.043274	0.047676	0.016299		595			0.074563	0.302192	0.293299	0.117577		595	0.2646	0.25841	0.958515	0.869689
596			0.005288	0.042905	0.049493	0.016039		596			0.071953	0.294853	0.287801	0.121737		596	0.239391	0.229128	0.954688	0.879486
597			0.006971	0.042905	0.043887	0.018401		597			0.073873	0.296774	0.307216	0.121886		597	0.211249	0.200212	0.974102	0.863719
598			0.005261	0.041064	0.045158	0.014067		598			0.076188	0.296971	0.295082	0.130058		598	0.192514	0.179604	0.984669	0.868264
599			0.003236	0.041643	0.043783	0.015754		599			0.071903	0.286875	0.29424	0.125006		599	0.169993	0.163843	0.95456	0.900761
600			0.002657	0.03888	0.041966	0.015624		600			0.076237	0.282246	0.286068	0.122777		600	0.154191	0.147715	1	0.863834
601			0.003814	0.037302	0.041136	0.015468		601			0.070623	0.286481	0.289882	0.119261		601	0.135416	0.133013	0.972022	0.889822
602			0.004314	0.035145	0.039838	0.014819		602			0.071559	0.283034	0.274182	0.122579		602	0.120673	0.113383	0.980856	0.861061
603			0.00342	0.033461	0.040331	0.013366		603			0.075154	0.28195	0.279877	0.116091		603	0.106907	0.101124	0.971701	0.860804
604			0.00221	0.031409	0.03771	0.013911		604			0.070475	0.281556	0.280125	0.116834		604	0.095748	0.090617	0.948269	0.850044
605			0.003867	0.030015	0.036516	0.010096		605			0.071066	0.279586	0.275469	0.114358		605	0.085852	0.083734	0.94018	0.828435
606			0.004735	0.030015	0.03348	0.01308		606			0.071903	0.268555	0.276064	0.112129		606	0.072575	0.069602	0.952557	0.829757
607			0.002973	0.028805	0.032182	0.011445		607			0.067126	0.26294	0.265663	0.110198		607	0.066303	0.060316	0.904703	0.842122
608			0.001684	0.026701	0.028678	0.009136		608			0.068555	0.268555	0.255857	0.105245		608	0.054248	0.052415	0.908067	0.786166
609			0.002394	0.02699	0.031533	0.010018		609			0.06752	0.261857	0.257293	0.109752		609	0.052171	0.049279	0.885354	0.808251
610			0.003735	0.024438	0.029898	0.012458		610			0.061857	0.244521	0.242534	0.103363		610	0.044758	0.04427	0.857068	0.77646
611			0.003683	0.021466	0.0286	0.00981		611			0.064418	0.252007	0.246001	0.102868		611	0.038242	0.035554	0.883402	0.776524
612			0.002736	0.02115	0.027977	0.009551		612			0.065797	0.245851	0.239513	0.100738		612	0.037346	0.034699	0.842405	0.755749
613			0.002131	0.021387	0.026784	0.006852		613			0.061364	0.241123	0.245159	0.099054		613	0.029853	0.031889	0.827793	0.743808
614			0.001815	0.020387	0.028315	0.007942		614			0.059936	0.24723	0.243673	0.096479		614	0.026309	0.027042	0.824198	0.727797
615			0.00363	0.020414	0.02559	0.009525		615			0.065797	0.226841	0.225893	0.09638		615	0.023458	0.021422	0.813464	0.72415
616			0.001079	0.017204	0.024292	0.008045		616			0.061167	0.225708	0.221732	0.089248		616	0.019549	0.024029	0.795308	0.724176
617			0.002841	0.017651	0.022683	0.00789		617			0.060084	0.226693	0.225942	0.094894		617	0.017187	0.017146	0.760577	0.693771
618			0.003025	0.018256	0.020062	0.006333		618			0.056932	0.217286	0.219553	0.093012		618	0.017431	0.014987	0.77176	0.688584
619			0.003288	0.015021	0.020685	0.006852		619			0.055898	0.214922	0.214056	0.089545		619	0.014336	0.014906	0.773224	0.680059
620			0.002157	0.016283	0.020036	0.006618		620			0.059296	0.209702	0.213214	0.088901		620	0.012503	0.010915	0.750587	0.660504
621			0.002183	0.013784	0.019698	0.006566		621			0.057227	0.211278	0.205438	0.088158		621	0.013236	0.009326	0.735462	0.666949
622			0.002631	0.015021	0.018453	0.005113		622			0.054075	0.201034	0.201278	0.086969		622	0.011811	0.008919	0.733896	0.631216
623			0	0.01389	0.017752	0.006333		623			0.058212	0.202364	0.195186	0.083849		623	0.008471	0.012381	0.717127	0.642143
624			0.000973	0.011996	0.016973	0.003452		624			0.054962	0.199064	0.189094	0.083304		624	0.007779	0.006679	0.682922	0.630959
625			0.002894	0.011601	0.014612	0.006592		625			0.053534	0.194189	0.189887	0.078203		625	0.009774	0.007331	0.704839	0.622613
626			0.00192	0.014521	0.016013	0.006021		626			0.05048	0.190249	0.185479	0.073647		626	0.00619	0.006761	0.694401	0.601325
627			0.002078	0.011838	0.014404	0.004386		627			0.050135	0.185964	0.17805	0.077757		627	0.003869	0.006924	0.668002	0.599412
628			0.000605	0.011733	0.012198	0.005346		628			0.047624	0.1803	0.185726	0.081571		628	0.004928	0.001833	0.672855	0.60103
629			0.000526	0.010628	0.013392	0.003011		629			0.050037	0.179069	0.180576	0.074043		629	0.00448	0.004806	0.654199	0.57639
630			0.002867	0.00947	0.011912	0.004646		630			0.043881	0.183551	0.171264	0.072656		630	0.003054	0.002566	0.632153	0.568494
631			0.001763	0.009891	0.009914	0.003763		631			0.047033	0.18296	0.172948	0.069784		631			0.623088	0.558697
632			0.001315	0.009733	0.011601	0.004386		632			0.045851	0.170057	0.16646	0.068694		632			0.611263	0.560905
633			0.000947	0.008023	0.011056	0.001972		633			0.050135	0.155331	0.161458	0.069536		633			0.61636	0.542609
634			0.001157	0.011022	0.011186	0.003504		634			0.044866	0.161931	0.163092	0.070774		634			0.604086	0.533017
635			0.00292	0.009523	0.009136	0.005087		635			0.039695	0.163014	0.161557	0.067852		635			0.58959	0.526482
636			0.002657	0.009733	0.007604	0.003737		636			0.045358	0.161635	0.154079	0.068694		636			0.572204	0.51205
637			0	0.005577	0.011601	0.003322		637			0.037823	0.15937	0.142291	0.0628		637			0.561856	0.515363
638			0.00071	0.008234	0.009655	0.003244		638			0.041074	0.15346	0.147244	0.063791		638			0.559596	0.491263
639			0.001184	0.007313	0.009603	0.002517		639			0.03999	0.15868	0.136298	0.062751		639			0.554896	0.491096
640			0.001236	0.00705	0.007137	0.004101		640			0.037577	0.145925	0.141499	0.063147		640			0.544355	0.475136
641			0.001131	0.009523	0.008253	0.002336		641			0.041123	0.146466	0.136546	0.061661		641			0.525956	0.467111
642			0.002446	0.007708	0.006488	0.002725		642			0.040286	0.141394	0.134862	0.061414		642			0.510098	0.469088
643			0.001421	0.008734	0.006929	0.00122		643			0.041468	0.136469	0.134466	0.055619		643			0.516274	0.454502
644			0.001026	0.007471	0.008331	0.001479		644			0.037281	0.129032	0.132831	0.055074		644			0.498235	0.454117
645			0.003052	0.002788	0.008357	0.003919		645			0.03999	0.133071	0.127334	0.052449		645			0.4733	0.433843
646			0.001368	0.003867	0.00763	0.002699		646			0.033588	0.129672	0.125402	0.056015		646			0.467445	0.423712
647			0	0.005024	0.004282	0.000727		647			0.038611	0.132283	0.113565	0.053885		647			0.457314	0.41692
648			0.000658	0.003841	0.006125	0.002699		648			0.032751	0.123024	0.114209	0.049626		648			0.459998	0.404735
649			0	0.005235	0.003763	0.002803		649			0.035065	0.120561	0.116587	0.051558		649			0.449854	0.396338
650			0.003288	0.003578	0.004801	0.000727		650			0.033539	0.124107	0.112525	0.048041		650			0.431827	0.396004
651			0.00242	0.00363	0.007838	0.000856		651			0.028269	0.109333	0.113219	0.040563		651			0.430274	0.38156
652			0.000105	0.00826	0.00885	0.001765		652			0.033342	0.112534	0.112228	0.04611		652			0.425523	0.375884
653			0.000973	0.004156	0.0075	0.003659		653			0.028466	0.1115	0.109801	0.047546		653			0.40842	0.353428
654			0.002341	0.005656	0.003945	0.002284		654			0.031667	0.112682	0.100045	0.046952		654			0.390817	0.352092
655			0.000684	0.002368	0.004023	0.001921		655			0.0295	0.104999	0.098856	0.045515		655			0.385039	0.347085
656			0.000789	0.001526	0.003582	0.001765		656			0.032406	0.105196	0.094943	0.042445		656			0.373971	0.337814
657			0	0.006287	0.006151	0.002284		657			0.033637	0.101157	0.09846	0.041603		657			0.365741	0.314035
658			0	0.0005	0.001713	0.003945		658			0.024033	0.091702	0.088307	0.043089		658			0.351591	0.311621
659			0	0.002052	0.005917	0.001557		659			0.027973	0.096922	0.092566	0.035907		659			0.347521	0.304315
660			0	0.00242	0.003011	0		660			0.025018	0.09047	0.090337	0.037442		660			0.336916	0.302877
661			0.000105	0.003341	0.002959	0.003062		661			0.023886	0.089239	0.084295	0.037046		661			0.319338	0.29534
662			0.000789	0.004183	0.007215	0.001298		662			0.027284	0.086727	0.08583	0.036105		662			0.321996	0.287598
663			0	0.000552	0.006878	0.000545		663			0.023836	0.078601	0.078946	0.037789		663			0.310299	0.272421
664			0.000868	0.002815	0.005268	0.000571		664			0.026003	0.080473	0.079639	0.031103		664			0.307179	0.265912
665			0	0.000105	0.003763	0		665			0.020438	0.079931	0.078005	0.031945		665			0.295353	0.264345
666			0.000289	0.003236	0.001713	0.001194		666			0.02428	0.075794	0.080531	0.027983		666			0.284131	0.253958
667			0.001605	0.002578	0.002336	0.001012		667			0.02492	0.075745	0.076767	0.027438		667			0.285017	0.25139
668			0	0.006655	0.001843	0.000545		668			0.021867	0.072839	0.069536	0.029667		668			0.26821	0.241619
669			0	0.002341	0.00314	0		669			0.019995	0.068013	0.068248	0.035214		669			0.265706	0.237356
670			0.000684	0.004341	0.004101	0.000986		670			0.021177	0.066732	0.075182	0.028528		670			0.250658	0.235148
671			0.001868	0.000605	0.001116	0.000986		671			0.025018	0.065255	0.065128	0.024664		671			0.252096	0.22476
672			0	0.002289	0.002803	5.19e-05		672			0.021423	0.061512	0.063246	0.0262		672			0.243134	0.216851
673			0	0.003288	0.001194	0		673			0.017434	0.070771	0.063642	0.027834		673			0.236624	0.214989
674			0.00242	0.007129	0.004127	0.00096		674			0.018271	0.064565	0.063543	0.027091		674			0.231334	0.206271
675			0	0.002368	0.007552	0.001401		675			0.019256	0.055848	0.056758	0.023327		675			0.222577	0.200031
676			0	0.002183	0.003244	0.004049		676			0.01443	0.058311	0.052449	0.021297		676			0.219226	0.194227
677			0.003157	0.001894	0.002751	0		677			0.021177	0.055307	0.057253	0.018721		677			0.211253	0.185393
678			0.000842	0	0.001843	0.000727		678			0.016055	0.057621	0.050765	0.023476		678			0.203112	0.181901
679			0	0.002236	0.004282	0.004023		679			0.015513	0.050086	0.045268	0.021693		679			0.197476	0.17846
680			0.000316	0.000184	0.000156	0.002543		680			0.014479	0.047377	0.040018	0.028478		680			0.197476	0.174223
681			0.002815	7.89e-05	0.003218	0.002673		681			0.011278	0.051317	0.049676	0.018127		681			0.189348	0.170833
682			0	0.002052	0.00462	0.000805		682			0.01049	0.048609	0.044079	0.013422		682			0.185201	0.1724
683			0.000526	0	0	0.001998		683			0.009899	0.048264	0.056065	0.025259		683			0.176727	0.158135
684			0	0.000868	0.004178	0		684			0	0.046885	0.046605	0.016938		684			0.171591	0.153294
685			0	0.002157	0.00423	0.004464		685			0.009013	0.048116	0.042048	0.015601		685			0.173401	0.152126
686			0.001552	0.003367	0.001116	0.004723		686			0.011967	0.042305	0.038284	0.018573		686			0.162706	0.149943
687			0	0.000684	0	0		687			0.013346	0.046393	0.048933	0.017582		687			0.158815	0.140005
688			0	0	0.004853	0.000337		688			0.010145	0.043438	0.040018	0.028181		688			0.157467	0.142611
689			0.001342	0.001079	0.002985	0.000545		689			0.014479	0.043191	0.04185	0.015948		689			0.156953	0.136487
690			0.002473	0.00271	0.007319	0		690			0.010392	0.035361	0.043683	0.011837		690			0.148595	0.131685
691			0.000158	0	0.002855	0.001557		691			0.021079	0.041862	0.036749	0.014462		691			0.142637	0.130735
692			0	0.000579	0.003166	0.002985		692			0.014036	0.037922	0.027834	0.023674		692			0.139864	0.125586
693			0.002315	0.001289	0	0		693			0.01118	0.043438	0.038086	0.017186		693			0.13397	0.119757
694			0.003262	0.000395	0	0.003556		694			0.004482	0.03935	0.03348	0.009757		694			0.132031	0.121079
695			0.002157	0	0.006177	0.003711		695			0.01049	0.03541	0.042593	0.009311		695			0.128655	0.117009
696			0.005814	0.00221	0	0.002128		696			0.006452	0.040384	0.028478	0.015254		696			0.127448	0.113748
697			0.006392	0	0.005191	0.00314		697			0.009062	0.030781	0.03145	0.018375		697			0.123416	0.10639
698			0	0.002368	0.003737	0		698			0.005122	0.028712	0.038086	0.017978		698			0.121503	0.104939
699			0	0	0.000753	0.003218		699			0.006993	0.03738	0.029122	0.013026		699			0.113362	0.103887
700			0	0.001763	0.003426	0.000337		700			0.010835	0.031815	0.022485	0.01149		700			0.11828	0.100381
701			0.002578	0.001026	0.002699	0.000597		701			0.004531	0.032455	0.03665	0.012679		701			0.112309	0.10223
702			0.000605	0	0	0.004412		702			0.011967	0.031322	0.029815	0.003318		702			0.109819	0.098096
703			0.002841	0	0.001609	0.000467		703			0.004482	0.03083	0.021346	0.014809		703			0.102372	0.092536
704			0	0.001236	0.001609	0.000104		704			0.006993	0.021965	0.033183	0.007528		704			0.103553	0.091252
705			0.003183	0	0	0.005865		705			0.006156	0.026348	0.026794	0.008717		705			0.103797	0.090276
706			0.000737	0.000184	0.002855	0.003296		706			0.004679	0.025412	0.030509	0.022733		706			0.095001	0.087182
707			0.007839	0.001736	0.006333	0		707			0.011327	0.021522	0.0262	0.003071		707			0.095836	0.083253
708			0.006761	0	0	0.005113		708			0.012657	0.022655	0.024615	0.015007		708			0.094668	0.084768
709			0.001973	0.001578	0	0.002362		709			0.010145	0.027924	0.01679	0.001238		709			0.091779	0.077398
710			0.004682	0.003999	0.003763	0.000441		710			0.010835	0.023295	0.020653	0.014165		710			0.084062	0.081327
711			0	0.002631	0.00135	0.000623		711			0.01965	0.022113	0.020356	0.007082		711			0.084768	0.071158
712			0	0	0.006981	0		712			0.007732	0.021276	0.012431	0.010797		712			0.079671	0.073675
713			0	0.002815	0	0		713			0.006846	0.025708	0.023971	0.015997		713			0.076628	0.069476
714			0	0.000342	0	0.007994		714			0	0.019207	0.022881	0.012976		714			0.0732	0.06886
715			2.63e-05	0.00271	0.004568	0.003374		715			0.001871	0.018665	0.004903	0.004804		715			0.074329	0.063904
716			0	0.001684	0	0		716			0	0.022211	0.008766	0.013125		716			0.072134	0.06407
717			0.002841	0.0005	0	0.002933		717			0.00394	0.017089	0	0.006389		717			0.066125	0.060886
718			0.002236	0.000342	0.00244	0.001869		718			9.85e-05	0.019109	0.015898	0.007726		718			0.066125	0.05819
719			0.00221	0.000158	0.000337	0		719			0.005467	0.012706	0.020207	0.003962		719			0.059756	0.055147
720			0.001605	0.000868	0.003504	0.001116		720			0.005516	0.025265	0.015997	0.010945		720			0.061567	0.055327
721			0	0	0.003037	0.000727		721			0.003694	0.011032	0.011589	0.007033		721			0.059089	0.05489
722			0.001026	0	0	0		722			0.000246	0.016942	0.024466	0		722			0.054967	0.051731
723			0	0.002026	0.003296	0.001972		723			0.01576	0.023541	0.014412	0.004012		723			0.055468	0.050011
724			0	0.006208	0.001427	0.001038		724			0.00724	0.018222	0.009262	0.00208		724			0.053593	0.049664
725			0	0	0.002206	0		725			0.003743	0.026545	0.003566	0.011243		725			0.051744	0.04779
726			0	0	0	0.000908		726			0.000886	0.008914	0.009806	0.013669		726			0.054261	0.044875
727			0.001578	0	0.002985	0		727			0.006698	0.009998	0.013669	0.006884		727			0.048316	0.045312
728			0.000105	0	0.002647	0.002569		728			0.012164	0.012903	0.019464	0.005844		728			0.049716	0.04354
729			0	0	0	0		729			0.015513	0.012411	0.007578	0.001288		729			0.050268	0.042769
730			0.003288	0.001105	0	0.00218		730			0	0.004826	0.011243	0.005497		730			0.048213	0.044798
731			0	0.003209	0.001479	0		731			0.003644	0.007732	0.013422	0.00109		731			0.045568	0.04015
732			0.003788	0.005156	0	0		732			0.002955	0.008963	0.014016	9.91e-05		732			0.044785	0.041793
733			0.000526	0.000868	0	0.000182		733			0	0.012805	0.016839	0.011837		733			0.044503	0.041151
734			0	0	0	0.00436		734			0.003989	0.01182	0.013769	0		734			0.040432	0.036414
735			0.002131	0.005314	0.000856	0.004101		735			0.009653	0.010589	0.006538	0.007082		735			0.044105	0.040715
736			0.002683	0.002683	0	0.001116		736			0.004137	0.015907	0.014511	0.00416		736			0.038622	0.037864
737			0.003393	0.00292	0	0		737			0.01049	0.005171	0.010797	0.003071		737			0.042846	0.035836
738			0.000447	0	0	0		738			0.011721	0.001182	0	0.005597		738			0.036927	0.038134
739			0.001499	0	0	0.005891		739			0	0.00788	0.003269	0.017384		739			0.036285	0.033306
740			0	0.001157	0	0		740			0.008619	0	0.013719	0.006339		740			0.036979	0.030764
741			0.003472	0	0.000805	0		741			0.006846	0.010244	0.002972	0.003715		741			0.038019	0.031509
742			0	0	0.001168	0.000519		742			0.004186	0.003644	0.014759	0		742			0.036503	0.032189
743			0.004893	0.006682	0.001998	0		743			0.015267	0.008372	0	0.003021		743			0.034346	0.033127
744			0.000184	0	0	0		744			0.008766	0.006304	0.021841	0		744			0.033563	0.028723
745			0	0	0.000234	0.004516		745			0	0.001083	0.017136	0.002625		745			0.031534	0.02966
746			0	0	0.000701	0		746			0	0	0	0.008618		746			0.031791	0.028183
747			0	0	0.004101	0		747			0	0.01576	0.00941	0.005101		747			0.030738	0.028491
748			0.000474	0	0	0.006514		748			0	0.008274	0	0.005894		748			0.028594	0.027105
749			0.003525	0	0.005788	0		749			0.000739	0.014479	0.006884	0		749			0.033499	0.025615
750			0.001631	0	0	0		750			0.010047	0.017089	0.027735	0.00946		750			0.029031	0.029493

## Sheet: Fig 2b
	c-di-GMP concnetration (in mM)
Ex wavelength (nm)	20	0.780369	0.520246	0.346831	0.23122	0.154147	0.102765	0.06851	0.045673	0.030449	0.020299	0
300	0.0242163	0.022267	0.026663	0.026663	0.027617	0.026995	0.023345	0.02318	0.021231	0.025585	0.02206	0.017043
301	0.0267457	0.033546	0.023636	0.027741	0.023345	0.024838	0.024631	0.022848	0.024341	0.022641	0.017582	0.019406
302	0.0249212	0.023511	0.02687	0.017913	0.026621	0.023677	0.026331	0.022226	0.02007	0.020236	0.01725	0.02036
303	0.0270775	0.025792	0.029856	0.029234	0.024921	0.022226	0.024631	0.024963	0.018577	0.024009	0.013559	0.018992
304	0.0313899	0.02036	0.027368	0.02629	0.022143	0.019655	0.024175	0.020236	0.015508	0.016794	0.026082	0.021811
305	0.0260408	0.026621	0.027534	0.029026	0.022599	0.023677	0.022931	0.022558	0.019655	0.018204	0.015923	0.014596
306	0.0241748	0.019199	0.026041	0.01725	0.026787	0.023138	0.02148	0.015923	0.019904	0.020277	0.021521	0.020028
307	0.0289434	0.02687	0.027824	0.025875	0.019987	0.02347	0.020277	0.017913	0.019862	0.01273	0.020443	0.02148
308	0.0274507	0.019779	0.018577	0.028073	0.021562	0.024548	0.019116	0.019821	0.020153	0.018494	0.020899	0.021604
309	0.0187427	0.023055	0.025875	0.025211	0.029026	0.019696	0.016462	0.015343	0.017167	0.016047	0.018204	0.015633
310	0.0206917	0.024548	0.020899	0.022226	0.022184	0.026165	0.017623	0.019572	0.021604	0.01895	0.019489	0.015923
311	0.0274507	0.018411	0.021562	0.025087	0.021189	0.023138	0.02007	0.020277	0.019489	0.019696	0.019987	0.019033
312	0.0157986	0.015716	0.024507	0.022558	0.020733	0.022516	0.017748	0.02036	0.017665	0.016213	0.011403	0.022309
313	0.0204014	0.023802	0.019572	0.021023	0.016877	0.018079	0.017208	0.015633	0.018743	0.018245	0.014223	0.013311
314	0.0177476	0.021936	0.022724	0.017001	0.019738	0.019655	0.017084	0.019074	0.016172	0.018618	0.018743	0.022102
315	0.0281556	0.023345	0.022765	0.020318	0.018992	0.021562	0.022143	0.019904	0.018577	0.019323	0.019074	0.024175
316	0.0207331	0.024838	0.017913	0.019074	0.024009	0.02148	0.019033	0.015177	0.019987	0.021645	0.015467	0.013269
317	0.0265384	0.01866	0.026041	0.021355	0.018411	0.027658	0.010491	0.019531	0.016462	0.017872	0.022931	0.020236
318	0.0166694	0.018784	0.020858	0.01837	0.023926	0.020153	0.01783	0.023138	0.015923	0.012813	0.020733	0.026041
319	0.0269945	0.024672	0.015674	0.03139	0.024382	0.021687	0.02405	0.020401	0.016918	0.020526	0.014555	0.018204
320	0.0252944	0.016006	0.021397	0.019779	0.023636	0.024341	0.019489	0.022682	0.017499	0.017457	0.022102	0.018079
321	0.0119008	0.016213	0.025294	0.021894	0.019904	0.028736	0.024797	0.020609	0.020858	0.021604	0.015882	0.017457
322	0.0181208	0.020194	0.024133	0.021355	0.017001	0.024258	0.020318	0.021604	0.021811	0.017665	0.016711	0.019655
323	0.016545	0.021604	0.02036	0.020194	0.030809	0.016711	0.02036	0.019365	0.022682	0.023885	0.022848	0.024258
324	0.0202355	0.01696	0.01584	0.023345	0.022392	0.023221	0.018867	0.021314	0.024797	0.022931	0.01924	0.01783
325	0.0211892	0.020609	0.021811	0.023967	0.017457	0.017416	0.022267	0.020609	0.026829	0.02235	0.023304	0.019987
326	0.0201941	0.020443	0.018909	0.023594	0.026373	0.019365	0.024009	0.023553	0.01924	0.022184	0.025668	0.02235
327	0.0176232	0.021894	0.016379	0.028197	0.017996	0.02488	0.019199	0.013435	0.025916	0.021728	0.018494	0.019862
328	0.0168768	0.016213	0.019572	0.019323	0.020277	0.021894	0.025087	0.021189	0.022475	0.018328	0.023967	0.022972
329	0.0139741	0.013933	0.018411	0.018701	0.020236	0.030644	0.024838	0.023926	0.022309	0.024424	0.020609	0.025833
330	0.0193647	0.015716	0.01696	0.020028	0.02376	0.019489	0.02318	0.023097	0.024755	0.026704	0.028197	0.024963
331	0.0174988	0.01895	0.014679	0.015591	0.019323	0.01783	0.022765	0.023636	0.026165	0.019033	0.024755	0.020609
332	0.0248383	0.019821	0.015052	0.019116	0.021645	0.020816	0.015343	0.022972	0.023594	0.023843	0.030104	0.021314
333	0.0189086	0.014803	0.017084	0.018162	0.019199	0.02235	0.026124	0.023387	0.027824	0.018992	0.030478	0.025958
334	0.0199038	0.018245	0.015923	0.015384	0.019033	0.022848	0.026704	0.022682	0.026414	0.023719	0.026953	0.026331
335	0.017789	0.019116	0.018162	0.019862	0.021687	0.024424	0.026912	0.033339	0.02405	0.024631	0.027326	0.029192
336	0.0229308	0.016586	0.013642	0.019033	0.024424	0.025543	0.019904	0.031183	0.021065	0.027617	0.026953	0.033505
337	0.0175817	0.017291	0.017582	0.02318	0.017208	0.025709	0.030395	0.029151	0.027617	0.025336	0.028404	0.028156
338	0.0158401	0.024092	0.019696	0.008335	0.027907	0.028363	0.028487	0.022019	0.034666	0.02318	0.027368	0.02998
339	0.0181622	0.017457	0.015716	0.018867	0.024507	0.02828	0.026414	0.030975	0.029607	0.02857	0.029358	0.028156
340	0.0181622	0.021438	0.016255	0.022019	0.025336	0.027782	0.025999	0.028321	0.030063	0.030146	0.026621	0.030395
341	0.0200282	0.024797	0.026373	0.016089	0.031597	0.031224	0.025253	0.031888	0.024838	0.029192	0.028321	0.033588
342	0.0193233	0.015633	0.018452	0.024133	0.024797	0.028404	0.034458	0.029731	0.030022	0.034251	0.035744	0.034873
343	0.0186598	0.020526	0.02318	0.02235	0.024963	0.024299	0.024092	0.028239	0.030934	0.031307	0.03168	0.036739
344	0.0201941	0.019033	0.021438	0.020775	0.025253	0.025999	0.035495	0.037734	0.035951	0.031514	0.031307	0.034832
345	0.0171256	0.021148	0.021604	0.018909	0.025833	0.031514	0.035702	0.035495	0.034624	0.03591	0.035122	0.037195
346	0.01725	0.018784	0.023967	0.025419	0.029731	0.027699	0.030187	0.038066	0.038605	0.030851	0.039642	0.047396
347	0.0207746	0.01837	0.020858	0.022475	0.029814	0.030975	0.031058	0.033256	0.038025	0.043	0.039476	0.039061
348	0.018411	0.018079	0.022392	0.020567	0.031639	0.038232	0.042793	0.039061	0.039891	0.038025	0.038481	0.040678
349	0.0199453	0.01837	0.023553	0.022848	0.038232	0.036573	0.038522	0.036615	0.047728	0.04101	0.042503	0.04271
350	0.0205673	0.021562	0.020899	0.024797	0.031058	0.036988	0.044203	0.046442	0.048391	0.041425	0.045696	0.046359
351	0.0162548	0.021562	0.024382	0.024714	0.030561	0.04354	0.045198	0.040844	0.048433	0.046484	0.04723	0.044162
352	0.0223503	0.021355	0.018287	0.02517	0.033049	0.044037	0.048184	0.047769	0.049138	0.048516	0.051957	0.046484
353	0.0244236	0.02318	0.025046	0.025543	0.035827	0.04412	0.052206	0.052994	0.053823	0.049759	0.052289	0.055979
354	0.0189086	0.025751	0.018204	0.028943	0.037112	0.04271	0.053574	0.054943	0.054404	0.055192	0.054321	0.056684
355	0.0234284	0.02658	0.022392	0.029773	0.038315	0.051169	0.056933	0.052579	0.053865	0.059628	0.058633	0.061204
356	0.0270775	0.024092	0.02546	0.031431	0.038273	0.049469	0.055897	0.059587	0.057182	0.060541	0.0656	0.059628
357	0.0241748	0.021894	0.026621	0.032012	0.036366	0.050879	0.055689	0.057182	0.058592	0.060665	0.062158	0.062075
358	0.0216869	0.026207	0.023304	0.034334	0.038522	0.049594	0.059048	0.064978	0.060707	0.057804	0.065143	0.065931
359	0.0218113	0.023885	0.025294	0.034127	0.041342	0.053616	0.060209	0.067009	0.064604	0.065392	0.068046	0.073934
360	0.0237187	0.024092	0.026497	0.031763	0.043622	0.058053	0.062614	0.063941	0.0673	0.064978	0.066885	0.073768
361	0.0290678	0.025336	0.026746	0.031514	0.045779	0.06108	0.062365	0.071654	0.065641	0.072981	0.076256	0.070036
362	0.0248383	0.024589	0.02629	0.034749	0.044079	0.06166	0.066885	0.071363	0.071695	0.07269	0.075469	0.076381
363	0.0240504	0.026455	0.030395	0.035246	0.050133	0.063277	0.069041	0.075593	0.071778	0.075676	0.077791	0.078579
364	0.0286946	0.024797	0.025336	0.0345	0.052911	0.065143	0.069414	0.073603	0.07663	0.079823	0.080154	0.081606
365	0.0264969	0.027036	0.028363	0.040015	0.051128	0.067383	0.07721	0.075593	0.081771	0.081606	0.084384	0.087452
366	0.0248383	0.027907	0.027409	0.038066	0.051708	0.07182	0.078661	0.083679	0.083513	0.084011	0.089899	0.089816
367	0.0246724	0.029109	0.033297	0.042793	0.059131	0.072068	0.084674	0.086913	0.093175	0.092097	0.097197	0.092677
368	0.0283215	0.029856	0.031183	0.041466	0.057597	0.073934	0.089069	0.090894	0.096616	0.097404	0.102753	0.098814
369	0.0293166	0.032136	0.028861	0.046318	0.062697	0.079905	0.092594	0.094585	0.099768	0.107439	0.102629	0.108683
370	0.0321363	0.030809	0.029524	0.045654	0.065641	0.086955	0.098109	0.099809	0.103914	0.103831	0.110093	0.111959
371	0.0335462	0.031888	0.036407	0.04864	0.071032	0.084881	0.102753	0.109305	0.115152	0.117971	0.112788	0.116396
372	0.0326754	0.030187	0.036532	0.051584	0.068875	0.09587	0.103707	0.116727	0.115566	0.116769	0.126514	0.128545
373	0.0366562	0.032468	0.035661	0.04723	0.071239	0.098607	0.113078	0.120874	0.120086	0.118552	0.12896	0.128006
374	0.034417	0.033671	0.039103	0.050838	0.072193	0.101634	0.114281	0.120584	0.124108	0.12726	0.131987	0.134765
375	0.0364074	0.036739	0.03761	0.056353	0.081149	0.105863	0.115152	0.124565	0.127301	0.130328	0.147164	0.142146
376	0.0349146	0.0379	0.036615	0.060292	0.08513	0.103956	0.123486	0.12755	0.138207	0.136797	0.140944	0.148781
377	0.0390612	0.034873	0.040264	0.05544	0.088116	0.114986	0.123486	0.140571	0.137709	0.142188	0.147039	0.148781
378	0.0370708	0.037071	0.038771	0.05826	0.090106	0.116064	0.132402	0.140239	0.14509	0.150522	0.158484	0.155913
379	0.0382319	0.04101	0.037485	0.06108	0.089235	0.119796	0.136631	0.142851	0.14733	0.152181	0.155291	0.154213
380	0.0388953	0.040305	0.0379	0.061329	0.090853	0.11793	0.140902	0.14621	0.150522	0.150481	0.159977	0.157572
381	0.038066	0.039186	0.043208	0.064604	0.093423	0.129416	0.142063	0.147205	0.157821	0.158401	0.171048	0.16856
382	0.0353292	0.041342	0.042959	0.067009	0.095497	0.120542	0.150647	0.150771	0.15724	0.158401	0.162879	0.172417
383	0.0379416	0.041757	0.043747	0.064936	0.096616	0.129872	0.148905	0.155996	0.161428	0.170634	0.173951	0.172707
384	0.0422126	0.042047	0.044825	0.065683	0.098814	0.133148	0.156286	0.169555	0.166363	0.170799	0.179922	0.181539
385	0.0396832	0.041922	0.047728	0.070866	0.100017	0.1363	0.162133	0.17109	0.171712	0.17507	0.182534	0.186308
386	0.0418394	0.045654	0.046235	0.070244	0.103997	0.139575	0.154835	0.173702	0.179922	0.175444	0.184898	0.191864
387	0.0434566	0.047189	0.049428	0.074225	0.104993	0.134185	0.16064	0.174573	0.173329	0.182783	0.192238	0.191616
388	0.0449494	0.044784	0.050589	0.074142	0.108724	0.141607	0.167772	0.184898	0.184276	0.188962	0.196011	0.19854
389	0.0427517	0.044991	0.048225	0.071944	0.107563	0.149154	0.16968	0.180627	0.179383	0.191781	0.194891	0.200241
390	0.0448665	0.047272	0.050091	0.072442	0.1086	0.144095	0.166694	0.182825	0.185769	0.189501	0.200033	0.198872
391	0.0461105	0.044701	0.048474	0.072856	0.114157	0.146334	0.169929	0.191325	0.19485	0.192196	0.200199	0.203185
392	0.0464422	0.046276	0.052455	0.076256	0.112498	0.154047	0.17449	0.184774	0.188796	0.200323	0.201443	0.203972
393	0.0449909	0.047728	0.050755	0.0758	0.113369	0.154793	0.178802	0.188588	0.19514	0.192362	0.210192	0.207
394	0.0472301	0.047354	0.051874	0.075717	0.115401	0.155996	0.181083	0.194933	0.196882	0.19966	0.212971	0.21832
395	0.0452811	0.054113	0.053948	0.077791	0.111544	0.152015	0.181042	0.193274	0.197545	0.200033	0.213634	0.217283
396	0.0516255	0.051625	0.052455	0.079449	0.120086	0.157364	0.180586	0.197379	0.194352	0.209695	0.203931	0.21351
397	0.0487228	0.053865	0.055731	0.081523	0.12104	0.155415	0.188174	0.193813	0.206087	0.206502	0.213883	0.215998
398	0.0503815	0.048847	0.05345	0.077791	0.124108	0.164994	0.186101	0.196965	0.198084	0.207207	0.223586	0.219564
399	0.0522475	0.05233	0.051543	0.081647	0.120459	0.153259	0.183239	0.202728	0.204512	0.208119	0.21069	0.218361
400	0.0526621	0.051791	0.055814	0.086747	0.125104	0.164123	0.182991	0.201277	0.210566	0.20957	0.220227	0.228603
401	0.053989	0.054362	0.055689	0.085255	0.125518	0.162838	0.197877	0.209197	0.20758	0.215624	0.219688	0.227484
402	0.0542378	0.056228	0.056809	0.085877	0.124357	0.165533	0.197794	0.20078	0.209363	0.213178	0.222798	0.222093
403	0.0545281	0.053326	0.057431	0.088904	0.124855	0.165367	0.190786	0.207953	0.211395	0.22143	0.222301	0.229142
404	0.0556477	0.055275	0.061951	0.08654	0.126679	0.16458	0.19373	0.209653	0.21492	0.212556	0.222135	0.226489
405	0.0562282	0.057804	0.061826	0.086457	0.127053	0.164828	0.189252	0.208161	0.206419	0.2104	0.2138	0.227857
406	0.0556892	0.054984	0.063982	0.08936	0.131116	0.169182	0.191616	0.198375	0.202728	0.20588	0.218693	0.217739
407	0.0574722	0.059794	0.062863	0.085586	0.12274	0.162921	0.187676	0.206751	0.20165	0.205175	0.212888	0.219356
408	0.0563526	0.058758	0.062241	0.087908	0.12216	0.169721	0.190247	0.201941	0.213302	0.209405	0.213385	0.219274
409	0.0602919	0.063526	0.063526	0.088904	0.125601	0.163004	0.183986	0.198292	0.197545	0.203682	0.216868	0.22512
410	0.0607895	0.063858	0.067549	0.086955	0.12697	0.162714	0.18353	0.195762	0.206792	0.209363	0.207912	0.21579
411	0.0609139	0.065765	0.067839	0.090562	0.126514	0.157489	0.178637	0.195016	0.197048	0.20165	0.204097	0.208078
412	0.0630702	0.0673	0.069995	0.091682	0.128462	0.162423	0.1793	0.190869	0.198706	0.203102	0.209405	0.205465
413	0.0654752	0.066553	0.068088	0.094377	0.127053	0.152264	0.182825	0.193564	0.191657	0.206917	0.211312	0.202438
414	0.0682949	0.065143	0.069705	0.091392	0.121247	0.155581	0.176563	0.186349	0.198126	0.200862	0.204512	0.2121
415	0.0680046	0.066512	0.071115	0.091599	0.126928	0.154959	0.172624	0.184981	0.189957	0.196591	0.201567	0.197296
416	0.0683778	0.069166	0.074432	0.09417	0.12386	0.153508	0.169804	0.183405	0.193564	0.191284	0.192652	0.205424
417	0.073105	0.071115	0.074764	0.094585	0.128089	0.151227	0.181788	0.176605	0.176024	0.186971	0.19966	0.190828
418	0.0741002	0.075386	0.078247	0.09645	0.125726	0.150979	0.173619	0.179798	0.180503	0.178139	0.189708	0.190496
419	0.07862	0.076422	0.079076	0.100722	0.120833	0.151227	0.167731	0.165243	0.180668	0.181747	0.18892	0.195472
420	0.0765052	0.079532	0.077625	0.100722	0.12527	0.151766	0.163667	0.17478	0.176605	0.167938	0.179383	0.182866
421	0.0797396	0.080196	0.080818	0.099726	0.120252	0.142478	0.16375	0.167275	0.170095	0.175485	0.170882	0.18071
422	0.0853375	0.082476	0.084964	0.099312	0.120584	0.137585	0.15102	0.16064	0.161552	0.167814	0.1742	0.174531
423	0.0885304	0.085628	0.088199	0.104744	0.121164	0.143432	0.154752	0.15753	0.160226	0.162879	0.161718	0.163916
424	0.0881572	0.087411	0.087784	0.105324	0.125145	0.142395	0.153425	0.15753	0.152306	0.151808	0.158567	0.156162
425	0.0896086	0.087038	0.088945	0.103583	0.122491	0.137792	0.149196	0.148408	0.155125	0.155581	0.156328	0.15923
426	0.094543	0.090065	0.094833	0.107937	0.116893	0.133812	0.144925	0.146003	0.14451	0.15044	0.151227	0.156286
427	0.10097	0.09475	0.09475	0.103583	0.120459	0.132775	0.140736	0.142146	0.145173	0.137917	0.151062	0.145132
428	0.105034	0.099519	0.095041	0.107315	0.11764	0.128255	0.132319	0.136258	0.134309	0.134392	0.141234	0.139783
429	0.108351	0.101261	0.104993	0.107937	0.109678	0.122242	0.135678	0.130038	0.127177	0.126016	0.130536	0.132277
430	0.111047	0.107937	0.106319	0.110839	0.119796	0.121952	0.126845	0.122533	0.125145	0.121538	0.12556	0.124938
431	0.110176	0.110383	0.105532	0.112498	0.114447	0.119589	0.120916	0.119381	0.118511	0.120045	0.119755	0.123279
432	0.116727	0.11424	0.109429	0.116023	0.115857	0.118967	0.117764	0.113369	0.110176	0.11142	0.115027	0.112581
433	0.117723	0.120128	0.119257	0.115774	0.113452	0.120667	0.114779	0.106859	0.102961	0.102836	0.106734	0.103417
434	0.122782	0.12274	0.121579	0.123735	0.113369	0.108683	0.106071	0.097363	0.097694	0.096326	0.095041	0.095953
435	0.128006	0.126472	0.122035	0.124191	0.115525	0.11312	0.100929	0.095663	0.094792	0.088406	0.089028	0.08795
436	0.133355	0.130826	0.127592	0.129499	0.115608	0.102961	0.099353	0.090231	0.086416	0.083347	0.08231	0.083223
437	0.138373	0.133438	0.135843	0.125809	0.112456	0.107107	0.094211	0.089774	0.081606	0.080486	0.079657	0.078247
438	0.14733	0.143183	0.135512	0.131075	0.118137	0.099851	0.09247	0.085006	0.076505	0.075303	0.073229	0.068253
439	0.153508	0.150274	0.144303	0.134931	0.11424	0.098441	0.088323	0.077625	0.071156	0.064853	0.066512	0.064563
440	0.156784	0.151393	0.1482	0.142602	0.117059	0.101675	0.086374	0.073188	0.069249	0.06307	0.063899	0.05967
441	0.161511	0.159769	0.155747	0.144842	0.118635	0.094999	0.083886	0.071529	0.065392	0.060955	0.056104	0.055731
442	0.171173	0.165367	0.160474	0.154213	0.121538	0.097487	0.082103	0.066139	0.060748	0.055772	0.055275	0.052621
443	0.177102	0.176024	0.168229	0.161345	0.12614	0.097238	0.080196	0.067922	0.057514	0.053409	0.049179	0.045862
444	0.181415	0.1725	0.17026	0.160516	0.126845	0.098524	0.078496	0.063277	0.055938	0.051916	0.049967	0.044908
445	0.191284	0.186681	0.18042	0.169099	0.13008	0.104163	0.07663	0.064231	0.053201	0.045903	0.046235	0.042337
446	0.208492	0.191906	0.189169	0.174863	0.135678	0.103707	0.079366	0.05996	0.050506	0.044701	0.044369	0.037983
447	0.213676	0.202106	0.201858	0.186308	0.146044	0.10578	0.08061	0.062614	0.049262	0.042296	0.039642	0.035785
448	0.222798	0.208202	0.206543	0.188049	0.149071	0.104205	0.078164	0.05996	0.050216	0.039642	0.038771	0.035205
449	0.230843	0.213054	0.218195	0.199619	0.149403	0.108766	0.08003	0.058384	0.048847	0.043249	0.0345	0.032841
450	0.238597	0.22454	0.230843	0.208783	0.155333	0.115691	0.084964	0.060748	0.05034	0.040761	0.036573	0.030809
451	0.252737	0.253566	0.240587	0.224871	0.161345	0.117764	0.087701	0.064314	0.04922	0.03761	0.037237	0.030104
452	0.272516	0.265467	0.239053	0.231962	0.169141	0.123528	0.085047	0.068917	0.05034	0.036698	0.034915	0.028446
453	0.283256	0.273967	0.262523	0.249046	0.18241	0.128794	0.089816	0.065226	0.050838	0.038729	0.03591	0.030685
454	0.299677	0.278239	0.283339	0.250995	0.191781	0.135636	0.094128	0.063319	0.051377	0.040554	0.039808	0.030312
455	0.317549	0.297562	0.30146	0.264721	0.186432	0.143059	0.097487	0.067507	0.05233	0.043996	0.038854	0.030975
456	0.334135	0.318419	0.319207	0.293291	0.210275	0.155167	0.107563	0.072649	0.058094	0.043291	0.036822	0.030768
457	0.351053	0.354495	0.344336	0.312697	0.230594	0.15894	0.107688	0.074764	0.056684	0.043747	0.035993	0.031846
458	0.357149	0.353914	0.355034	0.316346	0.226364	0.165243	0.112622	0.079574	0.057099	0.045779	0.040056	0.032551
459	0.388953	0.370874	0.353624	0.316305	0.243324	0.16939	0.12075	0.083389	0.063402	0.050672	0.040347	0.032675
460	0.41375	0.393183	0.375352	0.345787	0.248383	0.177807	0.122533	0.086664	0.062158	0.048474	0.04072	0.034956
461	0.424324	0.410972	0.39028	0.363535	0.266006	0.187635	0.122699	0.087494	0.065724	0.050464	0.044618	0.034873
462	0.450282	0.412423	0.403218	0.372201	0.266462	0.192942	0.134309	0.092055	0.067424	0.055606	0.045406	0.035246
463	0.45277	0.428222	0.415989	0.373818	0.278239	0.19767	0.132029	0.091889	0.069	0.05316	0.045488	0.036863
464	0.468817	0.446633	0.458824	0.412548	0.285785	0.211768	0.138995	0.089484	0.073146	0.050589	0.042835	0.035868
465	0.484243	0.479225	0.448499	0.411677	0.30063	0.218776	0.145298	0.096907	0.071322	0.058758	0.04665	0.039559
466	0.493697	0.483414	0.457373	0.407447	0.316844	0.220476	0.149113	0.095787	0.074971	0.060333	0.050796	0.040305
467	0.508127	0.489343	0.46803	0.432742	0.307058	0.227235	0.153757	0.103666	0.077417	0.056104	0.047313	0.037651
468	0.525709	0.502032	0.483372	0.438796	0.328869	0.235114	0.155333	0.103209	0.078537	0.05685	0.053243	0.039932
469	0.530146	0.532427	0.501659	0.480801	0.34135	0.241873	0.159977	0.104578	0.077335	0.059587	0.050672	0.037693
470	0.548681	0.524963	0.497719	0.45447	0.332725	0.234616	0.159023	0.109803	0.086499	0.063319	0.054031	0.041798
471	0.559089	0.535702	0.516877	0.472591	0.347072	0.236565	0.16487	0.108061	0.083969	0.064065	0.059421	0.044991
472	0.561121	0.540761	0.537983	0.47512	0.345911	0.246102	0.169348	0.108559	0.080569	0.064812	0.054445	0.041674
473	0.57551	0.559297	0.54072	0.485777	0.360508	0.244817	0.176978	0.1137	0.083181	0.06759	0.054321	0.042461
474	0.588987	0.553823	0.553077	0.496185	0.368718	0.256676	0.167482	0.125062	0.085669	0.064107	0.056436	0.042047
475	0.607398	0.587535	0.552082	0.517706	0.385429	0.260615	0.184939	0.120377	0.085379	0.066056	0.056643	0.043747
476	0.623901	0.580569	0.583928	0.52828	0.375062	0.272806	0.181912	0.117971	0.089816	0.068544	0.057389	0.043954
477	0.663128	0.61652	0.60491	0.52177	0.393888	0.278487	0.184815	0.128214	0.09475	0.067217	0.057182	0.04383
478	0.648283	0.643224	0.621786	0.55656	0.405167	0.288978	0.19145	0.131448	0.093258	0.070866	0.059048	0.046525
479	0.662589	0.663377	0.653342	0.588323	0.416985	0.30233	0.205382	0.136631	0.096202	0.07439	0.060872	0.048184
480	0.681456	0.672043	0.65923	0.593009	0.416197	0.295696	0.198789	0.13688	0.099063	0.075054	0.062573	0.046525
481	0.70588	0.683239	0.665948	0.620791	0.426314	0.313817	0.203309	0.138497	0.099104	0.075593	0.065061	0.050008
482	0.758832	0.71239	0.690786	0.631241	0.452853	0.320493	0.20418	0.145007	0.103334	0.07891	0.065724	0.048557
483	0.75763	0.71749	0.707165	0.647744	0.465915	0.334342	0.218569	0.14733	0.104785	0.080942	0.066844	0.05175
484	0.767333	0.722591	0.701319	0.640156	0.470808	0.330942	0.223213	0.152886	0.108227	0.082145	0.066512	0.049179
485	0.810209	0.762233	0.749046	0.68921	0.484699	0.344377	0.233953	0.153259	0.111876	0.080486	0.066844	0.051543
486	0.799594	0.775004	0.785661	0.732252	0.504312	0.352587	0.237145	0.155913	0.115152	0.082559	0.068295	0.052496
487	0.867059	0.79922	0.788854	0.705756	0.512772	0.362208	0.244526	0.162755	0.112539	0.086208	0.074142	0.055109
488	0.84276	0.83173	0.787485	0.743656	0.533754	0.369298	0.248797	0.160557	0.115691	0.08824	0.076091	0.054362
489	0.868676	0.859554	0.83683	0.725369	0.547728	0.366479	0.237104	0.174241	0.118303	0.091392	0.078039	0.055606
490	0.912796	0.865691	0.853292	0.770733	0.55656	0.379872	0.258293	0.170758	0.12133	0.093797	0.077252	0.057472
491	0.948333	0.8897	0.859429	0.793	0.571239	0.399154	0.262233	0.179881	0.124565	0.091267	0.077874	0.060333
492	0.945513	0.943399	0.888207	0.812407	0.584425	0.395795	0.274009	0.183073	0.131199	0.09616	0.077335	0.059919
493	0.950199	0.920136	0.920717	0.799428	0.598814	0.403923	0.272931	0.182866	0.134268	0.092055	0.07891	0.062241
494	0.994195	0.92337	0.937593	0.842594	0.587701	0.415533	0.277119	0.187469	0.131407	0.093341	0.083969	0.062282
495	0.987187	0.947628	0.938506	0.853002	0.613618	0.424407	0.287444	0.184815	0.133729	0.100846	0.084011	0.063609
496	0.977152	0.958617	0.924739	0.830569	0.620003	0.422417	0.283836	0.190911	0.132899	0.10408	0.083554	0.065434
497	0.971264	0.926729	0.930668	0.827127	0.601219	0.419804	0.283795	0.190247	0.138953	0.101219	0.079615	0.065019
498	0.991707	0.932949	0.917026	0.805814	0.585877	0.414953	0.27405	0.182203	0.135387	0.099104	0.084757	0.065558
499	0.961105	0.933695	0.90865	0.783049	0.592719	0.406328	0.26924	0.186971	0.135512	0.099685	0.083928	0.065558
500	0.927766	0.898408	0.86963	0.785868	0.561577	0.400191	0.273055	0.181042	0.129084	0.097612	0.083554	0.064231
501	0.888041	0.893722	0.820244	0.753151	0.555565	0.394385	0.267582	0.179756	0.12415	0.095372	0.080984	0.06249
502	0.866437	0.820493	0.786615	0.723337	0.519199	0.369381	0.242702	0.174697	0.125435	0.090189	0.081108	0.066844
503	0.7811	0.764223	0.734284	0.662838	0.488514	0.340023	0.234077	0.161096	0.114198	0.086125	0.079366	0.060499
504	0.709778	0.701941	0.646998	0.602131	0.445596	0.316387	0.207953	0.148408	0.112208	0.080942	0.073727	0.059587
505	0.708824	0.658028	0.622823	0.575178	0.428056	0.298723	0.207207	0.140446	0.105241	0.082891	0.066927	0.056809
506	0.620294	0.597529	0.56929	0.552496	0.390197	0.269116	0.187635	0.132899	0.100722	0.078122	0.066305	0.053035
507	0.550547	0.533297	0.499171	0.479806	0.338489	0.248341	0.16458	0.119713	0.089609	0.069705	0.061909	0.05175
508	0.48615	0.462266	0.439874	0.405167	0.298101	0.213966	0.148988	0.108724	0.082559	0.068005	0.057265	0.045074
509	0.447711	0.410972	0.408733	0.36652	0.273221	0.203765	0.137295	0.095994	0.077708	0.056394	0.055192	0.046608
510	0.365235	0.35578	0.3569	0.325717	0.238472	0.169224	0.119755	0.089028	0.064646	0.056145	0.049013	0.041922
511	0.327459	0.31448	0.300589	0.273097	0.209944	0.14733	0.101841	0.080362	0.058467	0.048433	0.043	0.036532
512	0.271023	0.268411	0.255017	0.230552	0.174241	0.129914	0.092511	0.068668	0.057555	0.044369	0.040264	0.031763
513	0.238307	0.242951	0.235197	0.202646	0.156037	0.110259	0.082103	0.060168	0.047935	0.041674	0.034624	0.032219
514	0.19995	0.184857	0.18834	0.168519	0.125104	0.095124	0.069622	0.053118	0.041425	0.03508	0.033007	0.028778
515	0.161013	0.149527	0.147827	0.134682	0.100887	0.076547	0.056353	0.045074	0.035246	0.02969	0.027243	0.026082
516	0.124067	0.126721	0.11934	0.110756	0.087618	0.068834	0.047935	0.038398	0.029897	0.025585	0.024507	0.023055
517	0.108807	0.107688	0.1103	0.102587	0.072939	0.056394	0.043913	0.03421	0.02488	0.024216	0.024755	0.021397
518	0.0942113	0.092304	0.093589	0.082808	0.062116	0.046815	0.035702	0.029814	0.023263	0.022267	0.019614	0.018743
519	0.0733538	0.073022	0.070368	0.060707	0.049718	0.04072	0.02998	0.025916	0.020899	0.018121	0.015384	0.016047
520	0.0556477	0.055565	0.052994	0.047686	0.039932	0.033049	0.024672	0.018494	0.015799	0.011818	0.016047	0.014762
521	0.0499668	0.04723	0.045737	0.043	0.033463	0.02658	0.021231	0.017043	0.014638	0.012108	0.014057	0.010491
522	0.0384392	0.038729	0.036034	0.034915	0.028363	0.019489	0.015343	0.016669	0.012855	0.011776	0.013103	0.009745
523	0.0326754	0.030312	0.033007	0.028197	0.023387	0.022641	0.014181	0.012689	0.010864	0.009745	0.009454	0.010118
524	0.0225991	0.023387	0.024216	0.023428	0.017457	0.017872	0.011652	0.011445	0.008542	0.008749	0.008335	0.008127
525	0.0231796	0.02177	0.021397	0.019406	0.018618	0.014679	0.012108	0.010698	0.009413	0.007381	0.008501	0.007671
526	0.0210648	0.017872	0.018867	0.015591	0.014513	0.011071	0.009662	0.009206	0.00933	0.006096	0.008293	0.00962
527	0.0149693	0.014472	0.013311	0.017374	0.012481	0.008003	0.008874	0.007008	0.007879	0.005183	0.008708	0.007381
528	0.0156328	0.01385	0.014762	0.010781	0.011569	0.008708	0.008335	0.007671	0.006303	0.006344	0.005391	0.006386
529	0.0126472	0.01385	0.011113	0.013642	0.01132	0.010615	0.008169	0.005764	0.006718	0.007588	0.007008	0.007671
530	0.0140571	0.013435	0.013394	0.012191	0.011611	0.008459	0.011859	0.007713	0.008169	0.007505	0.007713	0.008376

## Sheet: Fig 2c
	Repeated measurement
	1	2	3	4	5	6	7	1	2	3	4	5	6	7	1	2	3	4	5	6	7
cdG concn (mM)	497 nm							405 nm							NORM RATIO 2H12
20	0.992749	1.02879	1.0293	0.974787	0.997941	0.998269	0.978158	0.206543	0.208508	0.198026	0.195227	0.199634	0.191415	0.196597	65.048	66.7743	70.3435	67.5731	67.651	70.5789	67.3344
13.3333	1.00937	1.0236	0.99818	0.979859	0.999403	1.0017	1.01197	0.201302	0.198681	0.196537	0.198324	0.19219	0.193917	0.1935	67.8589	69.7234	68.7334	66.864	70.3744	69.908	70.7765
8.88889	0.997165	1.02605	1.01015	1.00776	1.02351	0.99078	0.974339	0.192249	0.20017	0.200706	0.195108	0.20422	0.203267	0.192964	70.1951	69.3702	68.1125	69.9013	67.8264	65.9651	68.3342
5.92593	0.99633	1.00886	0.996181	1.03064	0.957689	0.991765	1.01757	0.203088	0.202314	0.202255	0.195108	0.212439	0.194989	0.207198	66.3929	67.4853	66.6567	71.4888	61.0091	68.834	66.4638
3.95062	1.01689	1.03088	1.02536	1.03225	1.00206	1.0236	1.0054	0.204101	0.198919	0.196061	0.191832	0.200766	0.201838	0.198503	67.4268	70.1352	70.7768	72.8232	67.5472	68.633	68.5452
2.63374	1.02611	1.02829	1.01477	1.02119	0.99636	0.996688	1.02411	0.21369	0.211248	0.206721	0.196775	0.195048	0.200587	0.202493	64.9851	65.8758	66.4334	70.2324	69.1318	67.2451	68.4448
1.75583	1.01271	1.04049	1.01453	1.00436	1.00874	1.01214	1.01241	0.199753	0.212022	0.197311	0.20291	0.195048	0.194155	0.203208	68.6113	66.4142	69.5852	66.9868	69.991	70.5502	67.4251
1.17055	1.01131	0.980098	1.01489	1.00624	1.01456	0.968759	0.965865	0.197371	0.205232	0.204875	0.203505	0.197907	0.202791	0.198741	69.3433	64.629	67.0399	66.9157	69.3779	64.6505	65.7708
0.780369	0.986185	0.982545	0.978875	0.983977	0.998389	0.992063	0.970013	0.220419	0.21637	0.218633	0.212022	0.206781	0.207793	0.211069	60.5498	61.4554	60.5921	62.807	65.3421	64.6117	62.1952
0.520246	0.955839	0.987766	0.954795	0.947634	0.973325	0.961867	0.946142	0.250376	0.241741	0.241264	0.238584	0.236857	0.239775	0.236678	51.6649	55.2979	53.5576	53.753	55.6129	54.2893	54.1005
0.346831	0.818524	0.833562	0.798174	0.800322	0.850898	0.830548	0.806529	0.40975	0.40975	0.388489	0.386583	0.376577	0.374076	0.38289	27.0343	27.531	27.805	28.0173	30.5793	30.0476	28.5069
0.23122	0.573283	0.576296	0.585009	0.56639	0.587963	0.575819	0.589455	0.573472	0.569839	0.564479	0.550245	0.551555	0.562811	0.550721	13.5289	13.6867	14.0255	13.9304	14.4267	13.8461	14.4852
0.154147	0.392344	0.388136	0.381811	0.390941	0.394731	0.38378	0.383959	0.729927	0.723614	0.722423	0.701638	0.721232	0.707057	0.679304	7.27429	7.25907	7.15254	7.54054	7.40679	7.34567	7.64935
0.102765	0.255833	0.267709	0.254461	0.25467	0.274273	0.256908	0.263442	0.826588	0.835462	0.83576	0.813366	0.804433	0.771736	0.798954	4.18863	4.33651	4.12044	4.23736	4.61422	4.50518	4.46239
0.06851	0.180999	0.184639	0.186131	0.182312	0.178791	0.182938	0.181506	0.873042	0.882631	0.893351	0.880963	0.87596	0.867086	0.841894	2.80572	2.83106	2.81969	2.80066	2.76226	2.85527	2.91768
0.045673	0.134809	0.132601	0.128513	0.132601	0.134213	0.131766	0.129498	0.897163	0.929442	0.908419	0.891028	0.914791	0.912111	0.924797	2.03354	1.93077	1.91455	2.014	1.98552	1.95505	1.89505
0.030449	0.103837	0.104762	0.108343	0.106552	0.103986	0.108999	0.105269	0.961186	0.977266	0.957494	0.910741	0.95392	0.925273	0.916221	1.46201	1.45076	1.53133	1.58333	1.47526	1.59425	1.55491
0.020299	0.0910963	0.088351	0.091753	0.089545	0.092558	0.091484	0.091037	0.966903	0.909908	0.977564	0.9566	0.915625	0.933433	0.921402	1.27503	1.31407	1.27022	1.26682	1.36805	1.32638	1.33712
0.013533	0.0791311	0.081697	0.081339	0.079847	0.078863	0.0794	0.082115	0.947071	0.942485	0.923308	0.928311	0.933849	0.925988	0.926107	1.13076	1.1731	1.19222	1.16405	1.14287	1.16043	1.19996
0.009022	0.0759086	0.076237	0.075998	0.078027	0.07382	0.077341	0.0757	0.978041	0.985664	0.993883	0.941413	0.899366	0.96065	0.917471	1.05036	1.04674	1.03484	1.12168	1.11081	1.08955	1.11662
0.006015	0.075282	0.079101	0.075551	0.074118	0.07003	0.071343	0.072746	0.941235	1.01217	0.976135	0.95529	0.924261	0.919437	0.919794	1.08242	1.05763	1.04745	1.05001	1.02541	1.05011	1.07034
0.00401	0.0739094	0.079877	0.072835	0.070657	0.074685	0.073074	0.074954	0.978457	0.954397	0.931646	0.930157	0.950644	0.948798	0.945523	1.02226	1.13265	1.05802	1.02802	1.06321	1.0423	1.07282
0.002673	0.0766844	0.075551	0.075013	0.076565	0.07567	0.073909	0.074208	1.01288	1.01288	0.983698	0.972621	0.962556	0.94862	0.935636	1.0246	1.00945	1.032	1.06535	1.0639	1.05442	1.07336
0	0.073432	0.07379	0.074476	0.071373	0.074059	0.072268	0.073134	1.01955	1.02277	1.01491	1.00532	0.977802	0.987748	0.971906	0.974721	0.976393	0.993108	0.960806	1.02501	0.99016	1.01835
18.072	0.950498	0.951244	0.962672	0.953094	0.943755	0.952527	0.949036	0.176645	0.193083	0.191832	0.195287	0.194691	0.196835	0.185221	72.8205	66.6733	67.9142	66.0492	65.6021	65.4906	69.3419
12.048	1.00349	1.02608	1.04365	1.00656	1.00653	0.996569	1.01683	0.204399	0.194929	0.207972	0.195465	0.192666	0.205292	0.202195	66.4415	71.2374	67.9134	69.6909	70.7013	65.696	68.0583
8.03202	1.01316	0.982067	0.972459	0.992272	0.97965	0.987528	0.989765	0.202672	0.198443	0.193857	0.193202	0.18677	0.182899	0.193798	67.6533	66.9745	67.8881	69.5061	70.9853	73.0706	69.1175
5.35468	1.033	1.01623	1.01608	1.02879	1.00636	1.03351	1.02533	0.208806	0.20148	0.19612	0.204339	0.192964	0.200766	0.193917	66.9518	68.2596	70.1149	68.1367	70.5797	69.6672	71.5572
3.56979	1.0083	1.02665	1.00188	0.984723	1.01665	0.982903	0.995912	0.199575	0.192726	0.202076	0.191058	0.196835	0.193262	0.188318	68.3733	72.0917	67.0973	69.7514	69.8993	68.8286	71.5702
2.37986	1.01	1.01916	1.01751	0.988303	1.03393	1.02668	0.994629	0.209282	0.200408	0.19076	0.198919	0.2016	0.196835	0.197252	65.3117	68.8222	72.1867	67.2383	69.4071	70.5887	68.2408
1.58657	1.0191	0.999612	0.99633	1.00388	1.00653	0.98884	0.995047	0.224231	0.200706	0.198086	0.198026	0.197609	0.205411	0.202612	61.5069	67.4023	68.0697	68.6061	68.9327	65.1488	66.4634
1.05771	1.01823	0.993943	0.988661	0.959271	1.01656	0.974757	0.984633	0.207198	0.200647	0.20958	0.203088	0.213213	0.203208	0.207079	66.5067	67.0399	63.8413	63.9234	64.5243	64.9173	64.3492
0.705143	0.991973	0.97607	0.995017	0.978487	0.949066	0.973623	0.965298	0.207257	0.218692	0.209878	0.214404	0.209044	0.213451	0.205471	64.773	60.402	64.1605	61.7626	61.4416	61.73	63.5793
0.470095	0.896998	0.894671	0.886346	0.838157	0.887152	0.889956	0.918273	0.293019	0.274795	0.285515	0.270388	0.2714	0.262169	0.262943	41.4285	44.0615	42.0125	41.9511	44.2376	45.9401	47.2622
0.313397	0.702124	0.688787	0.707853	0.704273	0.70105	0.670406	0.697798	0.479789	0.461088	0.475263	0.451023	0.448998	0.4434	0.434169	19.8047	20.2164	20.1564	21.1323	21.1304	20.4619	21.7508
0.208931	0.474608	0.493465	0.48884	0.471773	0.490153	0.491615	0.473981	0.691871	0.647679	0.64893	0.659769	0.624274	0.662449	0.627966	9.28355	10.311	10.1947	9.67709	10.6258	10.0433	10.2148
0.139287	0.318464	0.3284	0.323298	0.326729	0.314973	0.317837	0.325386	0.808542	0.822955	0.812652	0.816999	0.784541	0.766614	0.750891	5.33042	5.40047	5.38397	5.41216	5.43327	5.61089	5.86444
0.092858	0.214149	0.216178	0.216089	0.21579	0.219759	0.21024	0.209047	0.902284	0.87733	0.88406	0.893827	0.848445	0.858748	0.835462	3.21201	3.33467	3.30792	3.26725	3.50531	3.31325	3.38627
0.061906	0.155338	0.154861	0.154532	0.15307	0.156442	0.160261	0.157307	0.953741	0.959221	0.948203	0.924261	0.929978	0.93242	0.894423	2.2042	2.18487	2.20558	2.2413	2.27659	2.32606	2.38018
0.04127	0.118458	0.11431	0.117175	0.114639	0.114997	0.120666	0.118339	0.960174	0.9432	0.908002	0.912528	0.930574	0.977028	0.935815	1.66962	1.64016	1.74643	1.70016	1.67239	1.67141	1.71136
0.027514	0.0971833	0.096288	0.095303	0.09408	0.0959	0.094528	0.095154	0.955647	0.942843	0.947071	0.9083	0.937006	0.923784	0.940341	1.37625	1.38209	1.36185	1.40176	1.3851	1.38482	1.36945
0.018342	0.0867996	0.084084	0.084621	0.085248	0.085337	0.084025	0.082383	0.954933	0.973216	0.957017	0.956064	0.940877	0.922117	0.949692	1.23012	1.16925	1.19664	1.2067	1.22747	1.23317	1.17398
0.012228	0.0800859	0.080504	0.075163	0.077251	0.075401	0.077729	0.077699	0.997099	0.960948	0.963568	0.97274	0.967797	0.963211	0.939805	1.08698	1.13376	1.05566	1.07476	1.05438	1.0921	1.11887
0.008152	0.0766844	0.078952	0.079728	0.077013	0.076863	0.073462	0.075431	0.97411	0.97405	1.00121	0.960054	0.99418	0.914613	0.971251	1.06538	1.09695	1.07768	1.0856	1.04631	1.087	1.05105
0.005435	0.0726562	0.074476	0.07573	0.072686	0.074864	0.074596	0.074715	1.00097	1.01282	0.987034	0.948441	0.988344	0.98489	0.985187	0.982326	0.995152	1.03834	1.03716	1.02511	1.02502	1.02635
0.003623	0.0793101	0.075163	0.078355	0.071463	0.074118	0.074446	0.072656	1.01479	1.01288	0.995193	0.988582	0.968988	0.96607	0.957494	1.05769	1.00426	1.06553	0.978296	1.03517	1.04289	1.02693
0.002415	0.0728949	0.078654	0.071761	0.071015	0.069255	0.069792	0.068807	0.999779	0.970239	0.959876	0.978517	0.950108	0.957315	0.929978	0.986728	1.0971	1.01176	0.982169	0.98646	0.986627	1.0013

## Sheet: Fig 2f
No IPTG				1 mM IPTG
470 nm signal	395 nm signal	mScarlet-I signal		470 nm signal	395 nm signal	mScarlet-I signal
3284.64	5310.93	15224.9		849.436	4795.5	11004
1879.02	3995.05	4799.48		777.494	3423.38	8196.52
1921.24	2731.94	2683.09		804.688	3731.52	9210.83
1906.29	2195.93	2437.81		804.688	3891.59	10948.5
2472.46	2792.74	3584.9		801.484	3931.03	9331.6
2125.55	2396.67	2542.86		702.762	3208.27	5597.77
2347.99	4080.6	4982.43		528.595	1211.06	242.063
2581.95	3972.27	6898.71		801.592	3910.66	10288.5
1909.63	3516.23	3830.14		679.141	2855.76	5998.9
1422.7	2252.49	3002.23		779.557	3466.24	7725.48
1794.34	3181.83	4826.63		792.385	3994.83	8794.24
1975.12	2362.94	3993.31		622.735	2706.23	4801.59
2127.89	4686.31	7895.97		774.058	3703.97	8705.35
1761.28	2878.79	2883.88		938.616	5352.1	19702.2
2523.68	2779.34	4053.81		774.697	3834.85	7991.53
1232.43	2813.06	3138.4		826.521	3587.81	10705.2
2103.27	3186.37	3420.53		705.819	3576.39	9903.27
1907.03	2809.51	4548.36		744.828	3115.72	7421.09
1991.59	3046.51	4157.21		789.48	3759.97	8000.29
1987.3	2743.05	3628.16		733.515	3654.62	7114.69
1583.61	3640.35	3447.06		701.135	2793.27	5598.78
1686.85	2765.64	3344.18		619.01	2745.87	5873.66
2374.87	2996.04	4732.36		752.387	3548.39	7296.36
1336.37	2652.11	3789.13		768.357	4151.46	10014
1462.95	2583.76	4105.04		1013.42	6508.26	13770.2
2026.62	3190.19	4064.62		824.31	4323.04	9201.26
1672.45	2528.23	3519.45		890.215	5381.32	11749
2661.64	2275.76	3095.2		653.37	2855.7	6862.95
1532.47	3004.54	3548.49		718.852	3009.99	6247.19
1658.72	2306.87	3709.98		892.136	4798.94	11825.1
1695.76	2684.01	2890.47		733.229	3169.74	7124.42
2189.63	3050.51	3516.1		749.727	3533.91	8187.36
1296.77	2810.11	4860.09		703.795	3390.53	7655.94
1449.35	2773.56	2963.3		843.224	4415.54	9580.52
1321.98	2531.93	3673.27		715.773	3285.71	8689.58
1439.55	2250.6	3512.08		748.871	3531.18	9415.75
1784.06	2672.3	4941.46		716.248	3319.99	8421.17
1656.47	2476.06	4344		623.6	3140.6	7526.82
1715.29	2718.73	3003.23		818.624	4324.45	10072
1722.95	2752.22	5161.55		677.471	3089.8	6407.66
1716.71	3243.52	4364.38		716.658	3020.93	6756.39
2537.2	3155.66	4296.83		818.313	4208.5	12307.7
1859.12	3121.59	3970.53		696.416	3139.2	6253.08
2093.12	3123.58	3240.68		730.184	3375.33	6825.08
2097.52	3017.47	3955.38		673.378	3048.46	7741.67
1872.06	3020.17	3799.74		700.645	3365.19	8324.4
1586.73	3062.47	4191.82		696.481	3251.95	8676.68
1718.89	2855.99	4064.89		637.317	2742.87	5907.08
1933.6	2380.76	2937.78		827.993	4670.07	11341.3
1678.38	2993.82	5309.32		724.756	4185.29	11959.5
1411.63	4505.88	7362.31		884.644	5330.08	14882.2
2049.71	3382.54	6725.5		554.891	2479.11	5765.26
1797.4	2955.84	6910		730.985	4304.36	11045.9
1835.5	2536.14	3992.2		720.216	3568.6	8571.88
1384.83	2304.79	3714.47		697.782	3355.55	6989.18
1249.08	3053.61	5091.28		679.246	3169.64	6567.81
2971.17	3649.11	6900.14		643.41	2959.09	6453.51
1343.52	2652.83	4392.62		737.601	3991.19	9883.21
1478.64	3338.25	5298.67		696.075	3351.4	7170.64
2299.38	2658.8	6147.91		681.456	3102.69	6864.87
1277.91	2670.8	5943.65		661.167	3307.06	6405.66
1366.44	3605.81	5705.85		755.813	3927.58	8915.74
2090.76	2673.62	6461.65		741.151	3489.56	8114.59
2354.41	3883.77	9961.94		689.071	3545.27	7337.38
1897.48	3302.44	7419.14		734.677	4098.27	8745.31
2487.44	2961.92	5159.6		730.057	4204.64	9381.53
1582.21	3059.13	7143.66		761.614	3795.24	8927.57
2065.07	3275.46	8257.76		771.531	4029.77	9478.41
1476.22	2900.52	5537.8		710.626	3425.79	7731.4
1862.5	3497.33	7611.19		723.982	4216.96	8893.34
1416.87	3634.76	6633.4		644.121	2967.81	6641.64
1666.25	2702.82	5030.79		745.526	3703.62	9184.75
1639.2	2575.85	5963.47		641.708	3296.56	7105.22
1823.34	3821.8	7830.08		726.996	3285.63	10411.2
2198.94	3771.11	8656.22		824.593	4884.46	10152.5
1802.19	3696.75	6025.52		674.46	2918.45	6370.01
1954.2	3303.59	6522.45		814.451	4471.11	11410.9
1404.66	2886.61	6809.02		615.343	2761.03	7163.86
1911.95	4795.13	7794.18		696.983	3238.92	7562.88
1288.05	2465.85	3516.3		941.52	5573.63	19781.4
1152.71	2616.97	4436.66		1114.34	6155.52	28418.7
1231.86	2435.77	4414.75		690.992	2899.78	8252.6
1127.65	1890.36	3503.42		732.174	3281.36	8240.6
1299.3	2700.49	4885.79		680.24	3552.7	9742.59
1261.93	2591.93	3881.35		659.456	3002.33	8007.9
1481.3	3173.86	6130.47		728.074	3752.19	9788.13
1858.46	3333.24	8441.53		710.498	3610.22	8438.28
1501.82	2567.21	6106.79		937.511	5917.32	14616.3
1471.56	3355.19	5643.97		608.687	3253.19	7056.3
1591.31	3270.18	4869.66		637.221	2684.82	6477.48
1745.2	3060.01	7470.72		766.852	3914.64	11881.6
1305.56	2995.8	5485.39		581.834	3047.85	7181.63
1395.58	3576.94	5078.09		666.42	3555.87	10447.7
1820.69	3598.03	7333.45		755.182	3999.71	11410.8
1605.02	3269.83	6354.23		765.147	4139.33	11428.4
2210.35	2495.08	7967.71		625.877	2753.68	5695.6
2051.02	2413.84	5797.67		569.399	2763.1	6032.12
1820.17	3325.08	8410.79		730.046	3579.93	10248.1
1742.47	3588.45	5171.05		674.58	3278.75	8329.41
1910.47	2892.51	4739.2		610.906	3252.82	10417.7
1796.5	2883.91	5290.92		661.852	3203.9	8215.61
1685.85	2826.38	5928.1		705.763	3508.01	8332.26
1943.57	2688.48	5776.66		740.742	3870.96	9195.79
2058.26	2576.49	5270.76		771.155	4529.53	12150.1
2519.59	3415.59	9047.4		729.369	3845.89	11914.1
2290.91	2935.77	5369.38		727.641	3871.55	12442.2
1443.71	3369.46	5448.78		577.533	2814.7	7658.59
1808.23	2286.25	5130.84		686.342	3341.31	8250.34
1259.42	3076.45	5096.59		625.729	2792.41	6086.52
2267.1	2845	7644.95		648.606	2962.79	8147.11
3859.5	6656.88	27857.9		618.766	2909.63	7312.81
2109.82	3312.33	8509.72		626.801	2730.12	7043.58
1637.43	2855.44	4401.06		563.096	2582.79	5942.43
1351.83	3020.34	5703.28		621.871	2998.07	7537.33
1754.03	3153.66	7606.17		567.111	3075.58	6698.67
1908.15	2776.51	5312.04		621.029	3134.36	7354.89
1768.5	3362.12	5580.18		534.905	2637.2	6023.22
1731.51	2792.2	4527.25		794.499	4102.66	10138.5
1868.7	3333.07	4710.42		698.315	3068.89	6959.92
1716.31	3593.57	5848.42		707.043	3393.94	8293.94
1350.7	3189.29	5996.54		712.068	3412.18	7542.08
1859.27	2892.69	7696.35		825.858	3568.28	11896.4
1856.69	3854.1	5474.76		843.347	4455.33	11931.1
1798.28	2389.28	4409.45		778.61	3925.54	10528.6
1815.63	3661.41	7837.69		719.643	3296.74	8918.37
2097.93	2840.87	8191.34		652.102	2780.78	7057.18
1292.64	2820.72	4275.81		796	3772.91	12749.6
1730.51	3339.03	5589.9		700.924	2974.41	7135.58
2358.68	3465.56	8443.74		743.708	3328.27	9995.69
2462.86	2713.93	4390.4		638.053	2463.27	5617.79
2159.26	3583.82	8813.84		724.592	3306.18	8551.77
1827.57	3932.29	6900.17		750.979	3617.08	9828
1379.67	2805.3	6471.65		677.186	2940.48	7520.9
1405.82	3093.66	5455.36		844.609	4729.26	13072.5
1606.64	4033.58	6414.36		796.369	3965.19	9847.17
1566.73	3142.99	7608.53		642.099	2473.26	6253.86
1481.68	2886.65	5103.23		672.382	2792.03	6912.26
2095.44	3203.77	7030.96		769.353	4185.33	13839.4
1518.58	2938.87	4375.65		698.444	2931.57	7099.41
1785.69	2236	4391.75		658.486	2566.58	6899.53
1107.2	2908.59	4571.36		600.588	2812.12	6476.27
1698.84	3251.76	8752.42		633.444	2571.55	5868.11
1925.81	2284.82	4227.3		796.177	3484.84	12972.4
1655.9	2082.43	3450.75		695.621	3233.94	8030.17
2338.26	2531.04	5892.95		838.702	4553.73	13154.3
1146.8	2818.14	4941.81		535.658	2481.13	5977.16
1943.35	2944.37	6214.06		722.824	3604.89	8234.64
1460.74	3061.12	6220.8		583.597	2886.42	7106.48
1915.11	2432.19	4920.93		759.208	3888.09	12454
2422.72	3945.99	9644.99		674.333	3109.71	9151.86
1456.29	2591.89	3458.34		657.226	3493.75	8788.67
2097.65	4278.16	9151.17		606.616	3304.94	7958.65
1783.73	3975.8	10522.9		764.79	3951.99	13981.8
2551.06	3487.46	7241.15		785.437	4383.1	11099.5
2120.91	3373.97	12413.6		636.287	3431.86	9163.74
2158.05	3457.59	6811.73		613.14	3009.07	7321.47
1803.66	2852.81	6455.43		647.683	3115.7	8819.22
1516.53	2912.59	4486.99		731.329	4212.86	13302.9
1370.9	2542.75	4231.98		567.95	2440.98	7501.37
1974.02	3442.46	8821.9		606.988	2989	9227.26
2671.86	3082.27	6943.3		600.12	2701.02	7207.63
1456.97	3379.94	7114.3		785.217	4270.02	12032.6
1816.55	2292.21	6183.54		741.968	3819.79	11716.3
1581.8	3333.79	5143.18		704.81	3467.47	8999.55
1571.19	2776.26	5198.95		742.723	3879.85	11609.5
2173.71	3740.08	6680.51		870.021	5552.89	15560.7
1858.24	4281.77	7878.06		674.606	3826.64	9127.24
1885.95	3447.85	6064.48		736.847	3748.16	10676.3
1914.15	3578.57	7082.29		689.672	3359.74	8730.4
1534.51	3300.16	5540.12		911.356	5942.55	14772.1
1876.09	2525.15	4352.32		696.462	3458.03	7860.88
1768.68	2453.16	5651.77		669.526	3055.99	7217.11
1623.94	3189	5649.72		919.514	5778.07	17434.3
1614.1	2599.32	7565.77		661.682	3330.83	7895
1627.42	3101.04	6438.15		662.372	3374.6	9187.95
1695.11	2876.5	5795.09		640.677	3149.3	7589.26
1695.28	2961.72	5000.85		602.858	2362.41	5708.67
1606.11	3058.2	5900.27		576.234	2639.31	7575.59
1949.24	2808.69	5879.52		635.186	3173.98	8163.16
2125.65	3030.94	5735.58		760.047	3936.17	11135
1263.79	3207.61	6467.35		710.281	3283.31	8362.91
2127.73	3941.05	9590.52		630.351	3239.22	7152.01
1778.86	2666.84	6480.89		729.454	3744.51	9494.91
1647.1	3381.99	6406.02		653.881	2893.83	7870.43
2189.11	4617.98	9966.27		655.378	3052.83	8041.48
1447.17	3137.58	6044.51		706.646	3641.91	9147.52
1978.95	3308.42	8738.03		1417.83	8747.96	57449.6
2060.9	3199.77	7551.66		708.96	3546.13	8944.58
1351.65	3363.58	5453.38		790.814	4172.17	12125.5
2035.32	2436.87	6299.69		646.848	2902.08	7183.39
1730.76	3218.99	6404.13		736.048	3821.72	9831.46
1860.34	5286.42	7741.24		729.031	3528.73	11595.2
1858.55	3445.46	9193.04		583.507	2895.59	8319.08
1191.69	3160.49	5734		1598.9	7294.08	60099.4
1348.49	3124.32	5764.32		701.144	3593.88	9039.27
1933.94	3389.31	8009.64		713.568	3332	10024.9
2064.19	2411.23	7121.15		772.707	3682.79	12312.9
1088.67	1942.65	3242.9		696.662	3325.5	8449.25
1964.59	2727.88	4724.65		544.013	2491.29	6102.44
1447.02	3138.26	5875.98		761.783	3750.92	8865.56
1471.5	3694.4	6270.94		750.667	3833.76	10495.1
2023.33	2820.89	7807.27		708.728	3411.04	8591.93
1896.2	2860.29	8042.25		661.209	3163.63	7127.83
1208.22	2270.98	3352.79		805.133	4615.4	11414.2
1175.43	2875.61	5451.58		648.56	3053.9	7572.08
1484.71	3055.67	5672.4		1397.45	8399.15	60198.1
1282.6	2373.03	5131.87		696.253	3691.8	10684.5
1954.13	2917.89	10896.2		739.502	3712.38	12733.2
1066.83	2050.31	4567.86		669.084	3186.27	8086.11
1948.78	2594.21	8277.81		727.73	3673.02	11909.8
1265.54	2248	5666.2		664.724	3206.46	8068.82
1505.86	2399.67	4650.08		777.153	4300.17	12408.3
1333.98	3481.01	5516.24		694.751	3187.33	9656.62
1748.89	3377.27	5017.05		768.304	4257.86	14825.9
1533.98	1879.12	3804.33		730.568	3889.74	10438
1261.03	2640.02	4635.59		778.244	3884.45	11450.8
1451.04	2087.88	4308.72		650.443	3201.76	9305.31
1143.16	2812.9	5734.38		696.381	3484.81	9803.99
1827.16	2976.64	6711.29		702.096	3514.91	9238.36
1577.76	2505.73	4263.88		652.268	3247.54	8463.09
1378.84	3692.81	5618.87		632.104	3072.94	7954.08
1823.06	2880.72	6346.13		477.862	2277.09	5393.67
1672.17	3744.51	7086.88		703.937	3414.42	9775.8
2332.83	3146.1	5687.42		637.336	2861.57	8800.01
1927.81	3632.95	8873.99		693.343	3412.13	10420.6
1486.58	2653.98	6775.39		628.675	2992.03	8371.07
2266.53	3268.21	5466.55		676.758	3169.46	8628.15
1800.14	3138.49	5215.64		604.458	3538.67	8595.18
1585.13	3560.91	8422.05		718.499	3880.1	10892.9
1503.15	3940.32	5993.25		658.502	3012.38	9606.64
1615.07	3057.8	5731.01		626.698	3014	8026.87
1569.31	3147.48	6261.86		589.264	2471.51	6657.39
1491.65	2713.2	4120		634.367	3195.36	9045.41
1936.39	2835.08	4536.77		582.273	3029.65	7917.7
2027.14	3627.57	8787.33		615.012	3003.41	8607.89
1588.11	3063.96	5278.02		734.4	4476.85	12747.8
1584.16	3576.19	5717.85		600.176	3324.26	8503.3
1585.96	2726.68	4751.01		579.371	3121.52	8216.54
1979.34	4843.38	10351.7		572.199	2925.78	7474.43
1713.08	2724.23	4822.33		485.842	2215.54	5598.76
2156.67	2910.62	5351.79		609.973	3083.16	8575.6
1325.03	3267.75	5740.66		557.496	2580.52	6736.22
1861.82	3226.71	5693.39		674.936	3754.05	9898.49
1841.43	3334.03	6210.4		566.328	2855.02	8083.06
1542.13	2538.08	6027.43		611.749	3268.16	8126.99
2091	2903.38	6693.1		704.799	3993.53	13613.9
1349.51	3238.46	7160.26		726.646	4160.22	14029.4
1218.19	2539.47	5760.15		678.226	3803.04	8969.68
1770.63	3245.22	5562.78		667.106	3513.61	10268.6
1392.67	3122.33	5758.13		657.784	3418.72	10631.6
1793.43	3456.46	6159.5		657.815	3443.36	9000.61
1955.01	3129.18	5830.97		652.403	3081.02	9219.26
1373.08	2863.69	5115.42		684.27	3699.64	9600.52
1530.67	3729.84	6056.52		757.084	4102.82	13423.7
1696.27	3850.15	8933.97		637.653	3141.88	9125.04
2067.98	2730.24	6097.72		707.054	3832.87	8767.5
2161.83	3420.13	9320.69		634.865	3288	9854.33
1633.75	2677.35	6197.09		650.42	3204.58	10532.3
1440.72	2519.38	4117.74		681.775	3561.63	9623.73
1153.91	3035.49	5183.98		771.489	4262.84	12978.4
2285.4	2896.76	7657.56		728.807	4291.84	10585.1
2442.82	2950.67	6190.09		594.156	2881.2	8039.34
1466.29	2840.83	6206.26		633.838	2979.94	8469.25
1846.99	3053.32	5836.2		850.351	5364.27	19502.5
1677.72	3292.43	6479.73		759.251	4602.49	13538.4
2177.62	2681.04	7133.7		614.527	2963.53	7798.62
2034.94	3431.93	8057.37		666.582	3896.54	10995.4
2282.36	3371.8	7760.34		694.077	3550.52	13977.6
1437.51	2538.61	4345.8		674.241	3626.19	12289.6
1870.83	3680.17	8767.63		488.952	2314.16	5118.82
1500.66	2795.86	4857.15		677.191	3565.97	9244.41
1704.75	2180.92	4487.72		720.792	3900.18	10832.1
2000.96	3557.16	7411.18		659.38	3176.06	10055.8
1815.24	2636.99	7585.41		663.149	3599.6	11938.9
2194.64	2848.08	5306.26		654.519	3232.88	8886.26
1992.06	3263.28	6250.21		708.884	4078.87	11427.7
1237.97	2619.07	6766.18		704.433	3810.28	10726.7
1522.83	4094.89	6899.22		756.312	4042.17	12268.4
1440.7	3402.75	5964.23		620.986	2757.31	9162.64
1740.78	2588.93	6700.61		782.72	4409.53	16066.2
1255.57	2868.03	3913.59		678.229	3571.72	9154.18
1660.73	3166.34	5954.56		806.974	4735.81	16035.8
1248.91	2582.01	6945.15		610.571	2688.58	8380.35
1180.99	2962.66	5282		737.364	4622.59	13108.3
1000.39	2638.76	4019.96		638.88	3625.9	9867.16
1838.25	3072.79	7543.35		651.272	3385.19	9747.23
1123.42	2889.73	5370.6		702.319	3692.59	10270.1
1404.31	2815.03	7696.94		675.264	3570.52	10577.5
1251.47	3122.15	5506.52		679.847	3729.05	9839.31
1513.04	3809.45	7679.36		585.004	2685.41	7569.45
1829.24	2785.88	5120.11		563.837	2642.61	6587.76
1389.89	2469.1	4317.3		742.388	4174.34	12311.3
1034.09	2004.76	3940.94		631.2	3122.55	9476.41
2080.65	2991.18	6164.8		622.297	3152.42	10227
1507.92	3650.89	6319.65		637.174	3370.3	9937.29
1524.29	2885.89	7166.67		665.101	3014.85	10457.3
1456.96	2568.92	5471.92		641.068	3275.5	8737.68
1614.76	3329.54	8949.3		771.832	4835.81	17977.8
1324.89	2837.95	5058.81		815.024	4251.24	20631.9
1594.76	2979.51	6406.37		638.019	3455.22	11239.8
1894.4	2308.29	6366.55		608.1	3041.26	10409.5
1790.51	2997.08	5382.02		575.307	2742.26	8648.22
2202.66	3518.3	11168.5		765.659	5105.05	13895.6
1783.52	2738.84	4922.88		655.189	4114.19	11651.7
1349.53	2500.53	6653.1		747.832	4553.32	14876.5
1509.88	2409.09	6218.69		586.152	2785.07	8506.08
2439.19	2758.84	7054.82		629.03	3316.29	10723.4
1715.58	2752.37	5596.31		681.02	4080.18	12899.9
1778.93	3152.73	6469.82		540.626	2733.86	8395.98
1893.08	3356.1	5304.53		559.158	3178.91	10190.7
1409.47	2437.36	6267.29		616.097	3635.6	12102.9
1495.41	2514.32	4579.84		581.529	2991.45	10644.9
1857.08	3135.58	6979.78		584.602	3145.74	9322.47
2239.57	3137.32	9335.9		622.706	3412.59	10744.2
2594.46	2630.92	5975.88		467.64	2464.51	5904.67
1302.75	2730.39	5943.1		568.488	3059.01	8898.52
2005.89	2796.77	5516.98		715.568	3318.03	7905.76
1121.44	1687.68	3096.74		814.958	4348.46	9351.13
1243.93	2658.08	5769.34		798.991	4210.14	8825.38
1404.82	2301.98	3362.29		850.232	4584.03	11836.7
1628.14	3727.97	9807.41		675.089	2850.23	7624.96
1357.1	2785.16	5079.93		709.725	3132.93	8905.71
1109.5	3086.01	4492.48		804.1	4030.54	11610.2
1469.07	2445.23	3969.37		837.416	4915.76	10311.9
1760.61	2307.68	4170.07		816.549	4570.23	11762
1872.83	3577.97	6282.86		737.774	3059.38	8708.3
1814.61	2480.06	5641.95		750.018	3484.09	9650.31
1892.14	3203.09	6319.49		815.894	4036.57	14273.6
1863.02	3164.1	5801.42		760.497	3466.92	8977.41
1468.23	3413.78	5661.82		760.068	3673.49	9381.43
1702.18	3292.78	5392.92		868.346	4207.44	13170.8
2291.34	3614.72	10503.2		807.917	3836.89	10182.3
1647.17	3355.61	4969.27		867.752	5074.16	12794.5
2175.39	2933.93	6577.35		699.738	2906.81	8285.46
1867.55	2566.74	3937.12		768.944	3770.34	9496.72
2134.36	2525.16	3774.91		751.494	3397.34	9041.76
1604.96	2818.82	4744.85		758.11	4037.79	8763.94
1140.52	2819.55	4248.55		800.198	4068.21	10066.5
1268.16	3032.71	5995.26		909.523	5121.9	15388.6
1441.8	3059.65	6377.29		715.124	3126.66	7338.86
1932.12	3419.23	5224.4		718.733	3065.64	7599.8
1599.55	2953.04	6287.38		635.984	3111.73	5698.57
1958.33	3422.3	5593.69		750.496	3151.87	7894.6
1980.02	3994.02	7777.22		751.885	3371.02	8216.57
2164.19	2788.95	5733.47		756.48	3602.53	7558.74
1885	3754.37	6597.22		753.76	3325.59	8608.79
2417.95	3412.1	6813.05		721.67	3183.51	8484.42
2067.85	2929.3	4499.06		755.133	3267.64	10914.9
1544.91	2972.11	4997.1		610.879	2768.05	6007.76
1970.24	2685.66	5998.15		696.102	2784.35	7316.59
1798.94	3002.59	5377.38		756.312	3393.59	9285.04
1488.6	3061.31	6122.01		740.308	2988.87	7761.24
1807.17	3381.49	5601.89		813.265	3944.26	10291
2194.74	4617.62	8975.74		1039.85	7022.97	19088.9
1684.2	2884.82	7329.29		718.856	3079.62	7959.04
1608.35	3327.9	6138.75		750.761	3630.54	8786.31
1974.85	3821.45	6692.93		740.59	3257.97	8327.83
1837.58	2884.39	5405.56		7817.16	4049.06	64754.4
2166.57	2541.64	6585.68		737.824	3309.02	9486.53
2308.61	2998.73	5360.8		867.824	4638.72	11802
2093.18	2575.16	4667.85		588.484	2562.53	6257.44
1467.39	3065.11	6732.43		827.739	4306.23	12308.5
2447.08	3916.96	11873.7		874.497	5140.2	14136.7
1304.6	2177.38	4362.16		670.652	3483.43	9474.2
1637.15	3436.3	5701.47		572.797	2670.11	7395.3
1560.09	2145.72	4604.4		741.369	3446.09	8876.71
2168.93	2770.17	4474.07		655.486	2719.03	6612.99
1961	2841.41	6057.81		820.44	4099.55	13768.6
1793.05	3132.9	7333.39		769.237	3311.26	9805.96
2530.62	3046.05	6469.85		648.636	2412.26	6095.87
1506.08	3276.04	4888.32		651.112	2584.43	5834.56
2217.17	3360.79	6767.44		817.66	4625.47	13793.2
1629.3	2930.55	4531.04		662.086	2810.07	7498.71
1671.43	3410.91	8753.89		802.018	3833.53	10711.8
2002.67	2960.08	5604.02		688.24	2942.06	7840.43
1769.22	3321.15	5706.62		702.162	3347.21	7547.99
2028.41	3480.56	5936.34		714.702	3280.99	7977.98
1947.05	3035.25	6268.36		647.513	3160.95	9129.29
1430.04	2669.72	5975.03		731.577	3558.06	8791.61
1469.96	2927.81	5164.11		659.146	3002.79	6098.53
1428	2830.08	4173.63		527.81	2329.72	5259.91
1165.91	2345.11	4967.54		712.683	3804.15	10409.2
1734.6	3483.96	8137.82		647.612	3233.83	8897.13
1796.81	3408.55	6815.61		691.888	3641.5	9993.49
1830.54	4082.25	8617.57		889.321	5070.95	19031.1
1943.72	3671.85	6599.88		815.411	4562.89	11384.5
1615.03	3365.64	5489.07		802.095	4046.07	12772.4
2172.86	3285.22	6620.55		723.477	3405.07	9888.71
1862.4	2878.76	5811.54		802.397	4207.65	10954.8
1456.74	2721.07	6287.62		736.564	3639.39	9810.63
1824.92	3113.95	6447.61		601.132	2860.74	7639.36
2311.15	3514.76	10493.1		728.868	3730.16	9814.37
1973.72	3328.59	6506.41		624.484	2514.57	5877.09
2081.21	2621.71	5343.41		775.298	4273.26	12777.8
2162.46	3624.74	7417.49		672.934	3204.45	9985.72
1908.24	3524.94	6968.55		727.212	3663.55	10315.2
2091.85	3988.46	7411.62		518.363	2313.65	4978.91
2509.02	2935.06	6037.69		781.984	4393.55	17557.4
1509.86	2597.16	4990.32		656.893	3248.07	11353.7
2019.59	2680.81	6838.64		601.124	2965.3	7231.98
2558.68	4033.94	9734.62		802.509	4077.41	11967.2
2200.94	3180.98	8834.84		733.209	3953.99	8942.72
2269.16	2858.62	5615.01		771.773	3598.39	9246.14
1394.19	2730.98	4305.03		749.78	3187.46	9651.52
2312.72	4551.7	10430.5		734.37	3203.79	9016.42
1401.45	3274.55	5310.72		775.001	3490.39	9324.64
2407.32	3447.9	8438.74		655.922	2988.55	6256.47
1401.98	2519.01	4207.95		811.993	4010.41	10352
2213.88	2903.47	5989.45		708.862	3081.31	7697.96
1464.07	3212.53	7185.31		733.566	3154.87	7882.97
2148.77	2760.37	4979.71		724.486	3224.42	9992.68
3297.94	2845.74	6804.52		673.568	2780.4	6794.25
1678.97	2597.94	4696.87		944.008	5459.74	19332.2
1334.21	2535.48	4041.15		763.122	3624.62	8527.73
1897.47	2748.78	5353.81		753.885	3672.56	10927.8
1569.05	3622.18	6617.11		693.887	3014.46	7223.72
1497.32	3250.39	6380.56		698.615	2789.66	6291.18
1329.53	2645.66	5470.18		629.317	2594.6	6303.7
1416.91	3056.91	6415.68		721.261	3130.11	7663.27
1061.06	3786.35	5457.52		791.964	4065.09	11423.3
1754.49	2663.94	6393.49		658.736	2954.48	7118.2
2046.73	3794.98	10396.2		759.038	3953.45	10414
2203.8	3256.25	6202.05		689.013	3225.17	7639.42
2774.1	4058.14	13291.2		773.323	3559.75	8677.39
1574.84	3440.65	6357.48		771.107	3545.88	9627.01
2292.76	3602.87	8627.66		689.9	2640.77	6141.22
1511.77	3078.65	5017.82		734.507	3149.88	8461.64
1896.02	3604.08	7008.03		889.59	4749.41	12920.1
1820.18	2947.7	5103.76		703.367	3391.77	8226.33
2066.33	2839.6	6013.32		729.38	2932.65	7135.86
1880.04	4492.23	7716.95		479.493	1124.13	386.702
1773.28	3239.56	7162.51		760.261	3206.36	9238.08
2213.4	3140.39	6898.46		724.79	3187.73	9507.46
1651.2	3116.87	4955.64		765.945	3608.94	10042.8
1865.95	3387.6	6488.85		901.001	4799.03	16152.3
1368.8	3322.76	6766.63		694.382	2850.77	8013.94
1871.04	2655.31	6038.4		829.953	4226.92	10324.7
1748.33	3320.99	6899.68		745.663	3240.79	9322.25
1741.69	3886.48	8193.5		435.445	971.591	207.367
1774.17	2585.31	3751.23		744.682	3226.06	8634.02
1942.61	3239.92	8245.33		697.302	3073.92	7231.3
1439.99	2785.25	4968.21		788.678	3435.68	10807.6
2037	3562.37	6504.43		692.825	2730.75	6914.4
1651.62	3149.64	7440.69		800.664	3693.18	9731.43
1564.24	3249.13	6638.79		686.127	2853.08	7384.98
1438.69	3071.56	5030.2		909.763	5417.69	13938.7
1601.01	3696.21	7249.1		717.381	3964.29	10044
1327.09	2743.33	4248.46		698.001	3496.34	9363.15
1491.21	2961.55	6164.2		834.298	4023.56	11457.6
1895.92	2613.54	4988.18		794.34	3614.45	10003.3
1788.94	3940.25	8279.54		690.379	3135.66	8185.7
2097.8	3279.64	6232.81		724.273	3127.87	7853.73
1381.93	2602.94	4570.37		757.392	3362.9	10025.6
2176.78	4016.36	8501.52		741.107	3236.04	8802.79
1778.77	4188.4	7222.65		641.804	3206.27	8259.74
2294.33	2798.19	5162.41		808.197	4252.81	11105.9
1232.11	3081.91	6766.59		778.048	4004.96	11300.5
2219.47	3323.14	7745.23		702.009	3263.01	8438.41
1706.67	4016.1	5844.57		901.446	5440.22	38627.9
1802.83	4002.82	7753.98		853.071	4713.35	12872.9
2449.95	2640.96	6519.81		740.083	3001.84	12970.1
2199.54	4136.79	7323.6		745.665	3636.28	9765.78
2028.1	3188.73	5500.64		910.866	5142.24	16079.8
1494.64	3413.49	6266.21		669.247	3462.68	9590.2
1394.6	3012.11	4824.34		709.01	3095.26	9910.55
2046.4	3391.08	5830.15		730.171	3335.4	8568.28
2080.98	2328.01	5329.06		663.218	3112.34	8745.56
2055.63	3138.66	6772.12		760.854	3701.66	10542.5
2413.49	3358.27	6530.43		687.66	3139.85	9746.82
1491.68	3448.52	6219.34		650.959	2788.24	7474.35
1870.82	3285.28	5394.95		635.331	2669.04	7138.4
1237.64	2961.88	3664.85		632.667	3083.35	8627.39
2161.32	2933.61	6292.69		800.343	4093.7	14573.3
2406.37	4019.06	9232.89		641.744	3048.35	8159.17
2422.28	2689.24	4451.98		674.325	3271.31	8964.17
1894.04	2367.61	4288.35		702.557	3372.81	10787.6
1731.41	3421.64	6328.16		741.852	3792.87	11523.4
2040.92	2900.85	7762.87		547.045	2486.95	6588.13
1745.8	2030.33	5568.28		660.073	3190.76	8922.34
2118.43	4069.6	9038.22		588.897	2873.54	7802.52
2236.03	3190.35	8301.43		703.068	3574.36	10076.6
1642.82	3270.02	5921.56		656.344	3089.55	10044.6
1675.14	3528.34	6147.08		628.091	2931.72	8693.27
1680.56	2626.68	6324.48		822.595	4550.28	11848.3
2804.81	3793.11	7472.73		840.264	4395.2	11885
1258.67	2720.72	5147.23		742.866	3233.5	9566.37
2548.86	3298.15	7826.59		702.12	3340.7	6741.17
1764.4	3054.8	7163.77		746.414	3403.99	9664.11
1807.77	2414.33	4223.36		885.36	5213.39	13590.6
1199.29	2806.68	5615.64		747.273	3024.29	9047.9
2005.43	4379.53	8665.34		711.27	2621.42	7593.92
1723.11	4045.59	6630.31		672.671	2731.13	7391.1
2002.8	2424.51	5236.84		725.043	3182.13	8983.94
1722.89	3212.11	5711.89		769.039	3401.8	8551.59
1576.58	2555.32	6858.38		733.222	3279.18	7984.31
1622.66	3098.53	7164.21		750.094	3154.62	8969.26
1818.3	1997.47	4694.73		805.562	4064.04	11070.8
2010.12	3299.92	7406.66		758.779	3565.8	8690.44
2023.87	3646.63	10086.1		686.704	3259.24	8338.75
2148.65	3688.45	6780.76		737.91	3249.37	9126.9
1688.85	3516.39	9052.86		1260.4	9269.53	26168.4
1427.52	2789.72	4496.74		692.971	2884.15	8065.69
1968.6	3521.36	8375.8		720.791	3168.07	8099.64
1558.81	2355.82	3865.39		815.577	3989.84	9680.06
1696.01	3443.68	6282.16		788.552	3767.38	8969.36
1758.97	3349.45	6086.74		706.527	2833.78	7320.67
1165.18	2683.58	5245.63		841.954	4262.91	11159.5
1361.97	2307.84	5893.47		793.08	3822.37	11475.7
1531.99	3060.3	5782.24		823.331	3637.47	15986.5
2394.83	3067.92	6065.99		816.44	3984.69	9365.43
1131.37	2431.63	4414.69		765.707	3600.96	9833.51
1225.17	2199.12	3907.97		671.543	3108.94	7886.17
2055.99	3382.34	7666.48		844.091	4188.94	13879.8
1738.11	2667.5	4943.47		1002.89	5185.8	17783.1
1389.95	2835.43	5406.24		705.225	2663.58	8045.85
1941.25	3304.11	7251.29		634.733	2968.2	7635.96
1087.94	2837.69	5825.21		749.938	3408.35	9498.41
1415.76	2617.28	5066.16		867.529	4622.8	12948.1
1031.99	2343.94	4266.8		834.231	4160.48	14693
1583.18	3378.67	5858.75		749.945	3450.21	8678.54
1404.83	1949.42	4485.48		847.811	4105.63	12113.6
2064.57	2983.06	5391.38		583.285	2721.03	7763.51
1970.26	3315.91	7038.8		862.399	4331.62	13111.5
1525.99	2874.78	4538.06		726.279	3575.72	10760.4
1773.47	3328.12	8576.14		732.171	3232.13	8082.82
1181.28	3090.91	5219.21		894.291	4732.19	14153.3
1906.68	2904.79	5516.25		669.593	2877.47	6424.86
1267.91	2363.89	4652.64		782.947	3636.37	11058.2
1881.29	2800.74	6558.9		762.218	3569.31	10381.6
2163.49	3569.18	5914.15		795.198	4475.28	16834
1439.44	2783.15	5848.57		804.702	4064.82	11818.1
1637.39	3900.44	10572.5		739.602	3393.65	9994.16
2014.83	3061.48	5621.92		762.709	3606.55	11964.1
1513.52	2028.8	4149.05		773.86	3997.92	9524.14
2506.28	2837.53	6941.87		803.001	4238.74	12621
1509.22	3296.16	6066.7		637.995	2759.61	8015.2
1488.14	3004.49	5707.86		517.941	2017.41	4562.79
1402.53	2994.43	4722.72		731.159	3231.71	9622.64
2016.3	3980.55	7060.66		796.981	4192.11	12479.6
2282.85	2964.99	5601.86		648.853	2770.13	8655.19
1611.33	3184.77	6087.19		703.007	3222.84	8462.1
1564.08	2630.02	4568.93		705.518	3360.53	10450.8
2975.89	3515.28	7592.15		593.363	2710.99	8156.4
1255.25	3498.07	5223.8		615.858	3270.29	8585.64
2258.53	3633.49	6802.67		364.595	857.451	467.026
2021.98	2751.38	6922.15		611.435	2616.26	6735.87
1478.22	2665.26	5050.73		676.334	3240.05	8395.48
1638.41	2414.59	5564.43		561.825	2524.26	6674.74
1312.94	2476.21	4685.09		584.106	2339.73	6017.18
1802.36	3054.1	6530.71		360.156	798.019	227.777
2273	3285.17	6003.16		577.148	2960.18	7019.13
1542.57	2542.89	4007.03		872.134	6058.61	16717.3
2183.74	3205.07	5575.11		806.071	4364.56	11006.5
1583.01	3367.73	5143.31		735.3	3895.82	8465.97
1749.56	3061.29	4474.86		664.254	3051.68	6550.04
2314.64	6588.86	16178.7		704.87	3289.28	10177.6
1895.29	4318.62	7366.14		726.769	3139.85	7816.89
1805.93	3233.82	5394.35		661.471	3005.11	6636.18
1650.16	3755.87	6110.61		715.714	3889.07	9626.82
1393.29	2744.53	5440.78		747.169	3421.36	9161.76
1987.63	3977.05	9927.41		660.585	3146.21	7250.57
1599.5	3200.45	5688.86		764.731	3620.52	10879.7
2278.23	2993.61	5224.31		720.904	3476.27	8606.98
1657.5	2895.5	5016.41		1001.62	5934.09	27553
1959.77	3198.04	6700.25		864.258	4570.68	12574.8
1513.95	2368.11	4443.58		715.456	3251.62	8275.88
1454.2	3213.19	5453.74		770.923	3968.23	10995.5
1343.04	2378.13	5355.53		650.101	3261.2	7907.1
2202.67	2946.07	5544.07		1336.52	7617.93	56020.1
1845.96	3021.61	4854.69		714.063	3523.88	10176.4
1484.59	3871.41	6997.96		1001.01	6739.95	29823.9
1513.31	2518.61	4936.87		761.109	3888.95	8268.04
1557.37	3674.63	6732.4		696.331	3014.9	7419.35
1632.75	2999.94	6116.7		729.24	3745.02	10277.1
1835.65	2403.37	5876.28		703.907	3633.44	9931.13
2595.34	2136.74	5143.57		701.656	3632.55	8282.23
2002.34	2538.16	6167.07		754.396	3644.82	8669.89
2055.89	4382.21	8202.73		768.767	3773.25	8732.98
2225.99	3253.83	6863.32		698.577	3196.88	9228.3
2004.72	2876.84	5710.54		864.674	4919.5	12153.1
1191.2	2527.31	5369.53		737.617	3424.08	8670.71
1853.9	2802.74	5766.56		855.798	4697.85	14191.9
2184.32	3060.48	5759.58		692.11	2880.29	6778.64
3140.33	7485.21	43279.9		832.687	3716.53	15356.5
2843.72	2819.45	7745.35		655.525	3011.15	7834.39
1839.19	3436.73	5993.11		831.981	4579.92	10799.9
2000.44	3313.05	7872.12		664.529	3072.31	7430.67
1627.07	3143.96	5481.59		751.858	1716.64	1597.43
1550.76	2988.69	5535.79		741.7	3514.07	8251.47
2031.64	3246.68	6745.08		708.131	3165.88	8178.01
1292.03	2807.52	4081.38		749.944	3563.19	10174
1411	3414.73	5924.85		678.189	2995	7170.39
1174.45	3108.38	4840.45		754.484	3759.29	9750.07
1474.39	3038.24	5455.4		642.9	2987.62	9434.83
2099.1	3532.56	6981.45		733.698	3433.52	11630
1688.89	3030.72	8796.99		744.927	3653.26	7979.95
2369.95	2896.89	8259.82		749.991	3692.73	10103.7
2056.63	3011.63	5983.03		714.191	3399.62	9637.13
1312.6	3524.58	6616.47		703.208	3262.52	10273.2
1852.65	4283.56	9727.44		611.209	2335.05	5524.83
1770.33	2827.3	5748.2		717.52	3357.41	8461.12
1264.58	2706.44	4959.75		599.377	2763.8	7093.39
1566.98	2418.35	4343.69		723.246	3427.3	11704.3
2267.74	3303.17	7113.08		713.513	3436.73	8291.26
1643.59	2677.97	4471.38		760.977	3837.04	10492.5
1921.74	4289.22	11454.5		660.541	2823.43	6375.24
1706.82	2756.05	4706.9		703.763	3084.45	8399.18
1873.69	3861.73	7818.01		676.883	3512.76	9743.17
1686.77	3519.57	5858.31		736.871	3233.22	10180.2
1311.36	3508.81	6521.47		824.496	4195.01	13299
1856.66	2017.87	4898.06		772.165	3492.82	11152.3
2096.74	3104.91	6419.83		776.791	4207.61	10325.8
1762.3	2427.24	4364.85		615.57	2469.96	6105.86
1427.07	2314.95	5199.02		736.095	3331.19	9932.81
1529.31	2315.28	5615.24		673.494	2914.64	7569.05
2032.59	2831.6	7727.94		743.796	3480.03	9740.04
1856.03	2498.99	6089.06		755.536	3640.09	11979.9
2415.03	2778.84	5575.1		721.811	3719.56	9932.5
1413.59	2971.03	5761.97		763.682	4032.44	11235.9
1682.22	2855.79	5258.09		691.406	3417.43	9338.62
1374.75	3171.14	5783.18		769.737	4474.83	11692.3
1521.31	2279.93	5619.37		610.32	2730.27	6254.93
1573.53	3152.16	5741.08		643.045	2971.01	8279.85
2038.37	3599.45	8993.1		587.019	2970.73	7274.47
2803.29	2695.76	5239.36		608.305	3075.45	8293.69
1957.71	2993.19	5411.26		640.535	3046.05	8030.64
1927.16	3317.07	6149.1		614.475	3530.11	10176.8
1811.23	2557.66	5388.08		812.131	4515.25	15495
2079	3190.36	6785.43		448.54	1137.12	375.028
2097.61	3018.53	5111.53		628.671	3285.49	9792.67
1773.82	2281.45	5160.06		608.66	2790.63	7337.87
1656.45	2690.38	6666.97		570.519	2340.85	6318.39
1300.68	2895.38	5852.15		590.81	2797.18	7760.16
1803.14	3409.21	5866.27		701.874	3571.31	10753.6
1927.59	3542.55	6942.94		735.322	3449.87	9940.58
997.029	2381.93	4187.84		695.301	3100.54	7530.53
1876.3	2685.74	7165.97		672.158	2874.09	6748.58
1913.64	2638.74	7189.73		700.754	3050.57	8815.59
1808.04	4093.18	7534.96		763.741	3730.37	9445.82
1603.46	2859.26	5635.09		796.328	3822.82	12188.4
1409.25	2740.52	4898.49		578.978	2453.73	6169.02
2125.29	2545.08	6090.67		753.15	3732.27	9862.14
1754.17	2747.19	5118.96		704.94	3083.29	9299.69
1438.53	3310.24	5311.2		679.574	3012.51	6896.31
1783.17	3165.39	5480.02		697.223	3200.45	9615.46
1664.36	3089.01	8188.98		639.218	2754.02	6102.95
1270.64	2546.61	5629.7		641.555	3197.06	7341.98
1286.02	2230.74	3530.59		698.833	3278.97	7340.84
1143.56	2482.99	4276.15		630.411	2463.72	5609.64
1759.29	2286.31	5632.84		795.56	4139.09	11912.4
1399.33	3222.02	7814.77		745.683	3462.24	9367.67
1050.3	2302.73	4421.36		849.679	4894.52	15325.4
1466.51	2192.57	5857.62		760.084	3805.77	11020
1513.43	2929.86	5595.05		747.941	3648.56	11919.5
2012.12	2379.49	7084.79		725.149	3375.93	8451.96
1435.95	2776.14	5874.44		736.732	3534.11	9743.73
1539.98	2625.42	4756.75		669.635	2877.38	9297.36
1321.05	2519.42	5213.01		764.617	3779.68	9239.48
1362.52	2554.9	6045.52		807.879	3799.56	11451.9
1205.27	2906.88	5145.32		771.075	4190.56	11814.1
1553.67	2655.01	6493.97		710.858	3177.56	8072.16
1980.74	3422.72	8080.97		704.639	3158.48	9712.35
2065.88	2438.11	5162.45		779.339	4120.22	10113.6
3170.23	2488.07	7410.49		772.643	3926.92	10854
1822.91	3034.68	7520.81		637.088	2737.76	5797.86
1833.49	3020.64	5238.83		719.665	3542.47	10513.7
2190.96	2992.16	6877.26		652.562	2783.96	7470.47
2298.2	3117.65	6924.56		667.282	3831.36	9777.07
2052.98	2182.24	6159.82		681.751	3129.16	9339.07
2081.8	2876.6	6649.78		738.085	4017.23	9620.78
1355.8	2815.71	5846.72		720.575	3131.29	10229.7
1092.84	2618.24	5197.5		684.688	3245.29	7885.2
1820.03	3352.32	6707.98		697.246	3352.55	8974.04
1672.16	2723.47	5528.11		645.113	2837.71	7758.96
1372.26	3156.97	5332.52		800.119	4708.65	11475.7
1874.96	3123.79	5755.31		423.895	983.659	309.201
1392.77	2903.18	4896.98		682.102	3193.74	8694.44
1927.06	2595.4	6315.32		648.238	3524.36	8310.76
1880.28	3418.52	7365.18		549.693	2489.62	6539.01
1311.73	2930.31	5750.5		692.539	3557.4	9814.59
1523.39	2783.21	5776.05		720.207	3788.26	10650.8
1210.31	2981.93	4979.4		726.652	3528.02	10590.8
1401.79	2930.71	7817.83		755.199	3817.1	11024.1
1593.39	2257.84	4630.64		542.613	2774.22	6957.92
1900.08	3715.67	7889.59		807.201	4210.88	13674.1
1838.22	3528.01	6958.96		617.399	2692.09	7396.52
1748.5	3362.4	6424.59		623.837	2842.35	6376.81
1829.84	3130.04	7004.86		641.172	3494.53	8697.66
1814.2	2761.16	5868.3		774.636	4246.24	16209.4
1516.97	3542.14	6433.49		642.526	3227.7	9630.1
2214.87	2521.18	5362.99		653.324	3455.19	8916.23
1876.59	3140.6	8160.9		580.318	2491.03	6799.61
1520.68	3124.1	7042.31		684.365	3689.93	11112.6
1602.57	3697.6	6595.76		633.402	2779.98	10112.9
1861.99	3071.64	7371.32		702.314	3522.03	10086.5
1708.04	3125.04	5762.71		690.705	3292.16	9115.05
1194.48	2930.42	6119.02		659.134	3159.57	6700.25
2365.09	3844.67	9970.17		700.163	3260.05	9761.75
2398.56	2997.8	8914.18		690.84	3119.47	8788.93
1573.15	1764.21	3742.66		705.166	3319.75	8739.73
2026.89	2768.78	5613.11		734.935	3681.63	10095.7
1254.93	2457.36	5129.89		669.766	3267.49	8281.12
1783.6	3377.45	6560.97		701.555	3264.16	8771.59
1267.06	2629.13	4839.35		693.177	3241.73	9595.03
2127	4819.05	9229.83		651.549	3042.24	6592.82
2353.57	4858.78	16691.4		743.473	3658.23	10440.4
1468.29	2652.4	5992.89		679.047	2894.35	6747.65
1699.08	3956.43	9473.17		679.98	3504.24	8751.77
1160.4	3007.34	6358.75		714.953	3955.96	9995.75
2562.69	3980.11	11750.8		684.457	2912.4	8310.81
1744.72	2427.68	5122.96		703.035	3874.5	11469.2
1445.14	3067.05	8239.31		710.006	3335.28	9884.83
2449.03	3432.15	7746.41		769.23	4097.02	9268.59
2111.5	3488.86	10048.1		696.941	3494.76	8037.9
1875.87	2716.95	7108.92		879.899	5324.09	13511.9
2746.02	3345.23	6584.09		719.65	3321.03	8737.15
1094.18	3114.18	6327.19		842.279	5092.98	13477.7
1602.68	3494.05	7302.37		819.784	5174.72	12805
2307.16	4203.56	9347.03		824.585	4476.64	13761.3
1601.74	3183.66	7087.75		686.36	3079.81	8670.79
1299.39	3416.46	8373.27		615.765	3241.2	7745.62
1341.95	2682.64	5966.84		736.455	3751.31	9017.35
2417.61	2757.07	8858.85		879.904	5247.52	11391.4
1649.41	3634.59	7319.19		751.641	3447.84	9468.89
1696.81	3548.37	7716.09		701.233	3160.79	8211.84
1796.47	2723.08	5947.12		811.249	4356.57	10867
1174.66	3249.53	7122.15		569.635	2426.19	6605.56
1399.39	3404.92	7138.53		734.954	3563.97	9588.23
2134.6	3432.69	9828.06		546.492	1778.34	4288.48
1726.11	2894.42	5554.02		714.689	3488.69	10337.8
1929.36	3432.83	7745.67		704.922	3436.72	7862.11
1966.85	3376.93	7545.14		596.313	2799.26	7229.57
2340.24	3846.94	8881.41		647.194	2720.11	6899.54
1926.77	2709.45	8274.62		871.014	5029.94	14397.7
1153.84	2422.29	4741.24		681.28	3009.96	7971.79
2126.01	2850.9	6320.83		624.414	2665.14	6024.79
1384.03	3594.97	7493.76		690.739	3217.06	8930.85
2247.14	3623.77	8058.69		747.442	3743.82	11870.6
1588.6	2850.72	5978.23		628.422	2735.61	6189.82
1216.3	3223.54	7173.15		898.961	5223.62	14368.9
1645.8	2062.36	5736.4		745.289	3872.53	9762.64
1945.07	3953.29	10116.5		847.735	3631.67	8590.32
1566.55	3388.32	7409.97		803.477	4103.52	9565.83
2518.77	3611.17	8955.69		748.005	2848.91	5722.22
2055.21	3397.67	8368.75		737.999	2801.87	5503.58
1760.02	2001.51	5213.62		888.82	3455.77	8690.99
2294.2	3411.29	9310.69		869.199	3600.6	8567.72
2327.24	3946.61	10135.3		706.363	2466.82	5927.58
2229.64	3524.93	7711.44		691.583	2815.18	7725.16
1030.69	2087.39	4710.57		798.844	3071.1	7948.97
1528.4	1896.88	5873.82		781.724	3027.67	7406.73
1127.53	2864.37	5854.11		752.978	2912.16	7082.52
1582.68	3563.46	8893.63		809.028	3147.47	8884.05
1693.06	3622.27	8246.42		779.974	2983.7	7046.33
2047.24	4226.19	9840.22		915.698	3630.62	11196.7
1857.17	3416.37	8878.92		533.4	1910.46	4032.87
655.937	2046.54	28048.9		848.655	3535.4	9281.24
994.212	2301.04	6232.76		701.01	2555.26	6386.7
956.232	1947.6	4494.5		737.088	2957.92	6896.33
3092.79	3574.16	9433.52		573.322	2221.12	4197.34
2475.67	7312.23	17167.5		621.009	2707.13	6030.48
1336.14	2623.93	5219.63		698.404	2869.48	6019.01
2946.51	3649.8	8321.23		571.078	2010.77	4201.09
1913.43	3742.19	8710.45		783.213	3422.84	9412.35
1751.89	2334.62	5582.63		701.766	2712.61	6638.46

## Sheet: Fig 2g
	Replicate
Time (min)	1	2	3
0	0.023121	0.028644	0.023762
4	0.022371	0.02577	0.024677
8	0.026386	0.025462	0.027498
12	0.024742	0.025676	0.026988
16	0.030397	0.029734	0.028075
20	0.029764	0.027017	0.030468
24	0.025502	0.028052	0.030175
28	0.027799	0.029422	0.031187
32	0.028416	0.029464	0.0323
36	0.029177	0.031774	0.032789
40	0.030566	0.031742	0.03392
44	0.030102	0.0309	0.029387
48	0.02992	0.029097	0.031019
52	0.031763	0.028108	0.031173
56	0.031046	0.030383	0.033003
60	0.031155	0.029694	0.031838
64	0.029116	0.031735	0.027677
68	0.033805	0.031362	0.032833
72	0.03181	0.031111	0.035052
76	0.029474	0.029897	0.031534
80	0.031705	0.029617	0.031096
84	0.033714	0.031557	0.032273
88	0.029953	0.029252	0.02921
92	0.029027	0.03056	0.028077
96	0.0281	0.032568	0.033848
100	0.029604	0.028748	0.029703
104	0.029465	0.025652	0.03257
108	0.030545	0.033178	0.030785
112	0.031118	0.03068	0.03143
116	0.032093	0.028994	0.032534
120	0.028205	0.028039	0.033955
124	0.031081	0.028672	0.031134
128	0.030451	0.031549	0.029617
132	0.030655	0.02984	0.030417
136	0.030474	0.029023	0.030567
140	0.029105	0.027912	0.032756
144	0.029724	0.030099	0.031843
148	0.031771	0.029504	0.029801
152	0.03026	0.031625	0.029532
156	0.030276	0.030427	0.031018
160	0.031229	0.030434	0.030711
164	0.02978	0.028946	0.029758
168	0.02807	0.028737	0.031843
172	0.028218	0.029488	0.029765
176	0.028034	0.027876	0.02848
180	0.026857	0.027913	0.032263
184	0.027652	0.027757	0.031178
188	0.027305	0.028273	0.028334
192	0.030026	0.028685	0.031811
196	0.028155	0.028298	0.031209
200	0.028055	0.029394	0.029484
204	0.030448	0.028171	0.030124
208	0.027949	0.027593	0.029982
212	0.030869	0.025733	0.029085
216	0.02821	0.028147	0.030299
220	0.027461	0.02698	0.030529
224	0.026443	0.029693	0.027703
228	0.029833	0.029736	0.029952
232	0.028612	0.025834	0.030119
236	0.02655	0.027286	0.032222
240	0.027813	0.028956	0.028774
244	0.026663	0.026779	0.031504
248	0.027451	0.026884	0.030186
252	0.03045	0.027531	0.029938
256	0.026829	0.028716	0.028233
260	0.026375	0.030219	0.029464
264	0.029997	0.027541	0.030012
268	0.026732	0.026458	0.027409
272	0.025576	0.025426	0.027912
276	0.026571	0.025642	0.027491
280	0.027481	0.027768	0.02772
284	0.028673	0.026308	0.028184
288	0.029804	0.028636	0.029314
292	0.029243	0.028085	0.027438
296	0.026418	0.026454	0.027353
300	0.025407	0.027859	0.026155
304	0.02596	0.029213	0.02813
308	0.025739	0.026631	0.026066
312	0.025274	0.025499	0.028937
316	0.028154	0.028344	0.029584
320	0.026289	0.025967	0.026561
324	0.026504	0.030176	0.026962
328	0.026978	0.028007	0.02948
332	0.02859	0.028277	0.028465
336	0.026374	0.025706	0.03022
340	0.028393	0.024368	0.027922
344	0.026377	0.027308	0.028308
348	0.02666	0.027048	0.02727
352	0.026901	0.024926	0.02435
356	0.026282	0.02611	0.028749
360	0.023576	0.024312	0.026325
364	0.027886	0.027513	0.027752
368	0.028502	0.024093	0.02661
372	0.026575	0.027924	0.026998
376	0.024944	0.027396	0.026763
380	0.023976	0.024985	0.026689
384	0.026465	0.024876	0.027644
388	0.022901	0.025171	0.027026
392	0.025397	0.025162	0.028056
396	0.025672	0.026233	0.026158
400	0.025701	0.025705	0.028171
404	0.023666	0.024778	0.026837
408	0.026805	0.028348	0.024167
412	0.0229	0.028021	0.0254
416	0.024003	0.021032	0.024173
420	0.023036	0.024422	0.025646
424	0.024162	0.023987	0.025793
428	0.027248	0.024529	0.023946
432	0.026584	0.026727	0.025507
436	0.024465	0.026153	0.026462
440	0.026124	0.025342	0.027719
444	0.02254	0.022713	0.025796
448	0.024734	0.025762	0.025771
452	0.026746	0.024082	0.025998
456	0.024835	0.023259	0.028296
460	0.026087	0.024329	0.024862
464	0.023927	0.025865	0.022325
468	0.027852	0.025603	0.028919
472	0.024176	0.025478	0.027879
476	0.023669	0.026553	0.025865
480	0.026095	0.025894	0.024092
484	0.024385	0.023557	0.025759
488	0.023422	0.025605	0.024352
492	0.024519	0.026314	0.025962
496	0.026635	0.025397	0.027541
500	0.02499	0.027387	0.028209
504	0.02685	0.02372	0.026607
508	0.024725	0.02488	0.026249
512	0.020908	0.026619	0.0276
516	0.025876	0.023708	0.025037
520	0.027112	0.024762	0.025805
524	0.022171	0.02389	0.023733
528	0.024833	0.022648	0.024441
532	0.024776	0.024095	0.024219
536	0.024462	0.023976	0.025421
540	0.024894	0.027029	0.02666
544	0.024035	0.024325	0.022959
548	0.024696	0.024817	0.02606
552	0.024039	0.025407	0.026235
556	0.023377	0.02347	0.025484
560	0.023633	0.024484	0.025024
564	0.02459	0.023284	0.028297
568	0.025072	0.025581	0.027045
572	0.020564	0.02463	0.02198
576	0.023381	0.02321	0.025322
580	0.023565	0.023649	0.025862
584	0.026473	0.021468	0.025116
588	0.024934	0.023144	0.022615
592	0.023903	0.024574	0.026925
596	0.02621	0.026841	0.026069
600	0.023007	0.022205	0.024586
604	0.023763	0.024225	0.026282
608	0.024418	0.02312	0.024533
612	0.023941	0.024844	0.02551
616	0.027733	0.024905	0.026555
620	0.025738	0.023643	0.026383
624	0.024231	0.022387	0.025369
628	0.023462	0.021946	0.024016
632	0.02709	0.026753	0.027747
636	0.024499	0.02307	0.024541
640	0.023523	0.024043	0.025297
644	0.025531	0.024508	0.02385
648	0.022306	0.021341	0.023136
652	0.023961	0.024934	0.024975
656	0.02108	0.022644	0.026426
660	0.026046	0.023102	0.025996
664	0.022831	0.025286	0.021541
668	0.024707	0.022879	0.025089
672	0.025655	0.025428	0.026378
676	0.025548	0.024939	0.026058
680	0.024062	0.024747	0.025484
684	0.024251	0.026308	0.0261
688	0.023827	0.022993	0.025928
692	0.022669	0.023998	0.023393
696	0.023147	0.023947	0.023528
700	0.02569	0.023426	0.027037
704	0.020042	0.022349	0.022609
708	0.024462	0.022287	0.025469
712	0.021938	0.022967	0.024155
716	0.023668	0.023477	0.026363
720	0.027304	0.024877	0.026824
724	0.021524	0.024165	0.028153
728	0.023728	0.022579	0.024028
732	0.023013	0.021733	0.026722
736	0.02462	0.023584	0.024535
740	0.023526	0.022669	0.02189
744	0.024298	0.024231	0.026037
748	0.021782	0.021624	0.024412
752	0.025804	0.026467	0.023876
756	0.025365	0.026193	0.024585
760	0.02614	0.024385	0.021992
764	0.025195	0.025164	0.025407
768	0.02572	0.023134	0.024397
772	0.021933	0.025418	0.025999
776	0.023958	0.023878	0.023857
780	0.021976	0.023709	0.023646
784	0.023066	0.020287	0.024438
788	0.024413	0.024458	0.024253
792	0.021399	0.02166	0.020677
796	0.023162	0.025955	0.02405
800	0.024035	0.02775	0.026048
804	0.025115	0.023932	0.024086
808	0.026696	0.025249	0.023237
812	0.023844	0.024094	0.023503
816	0.025412	0.021075	0.022758
820	0.022926	0.022547	0.025653
824	0.022154	0.022689	0.022318
828	0.023508	0.021445	0.024557
832	0.021723	0.024248	0.021878
836	0.026985	0.025473	0.026501
840	0.025999	0.024762	0.025074
844	0.025391	0.023116	0.027294
848	0.025606	0.023658	0.024978
852	0.023019	0.022703	0.025934
856	0.023695	0.024443	0.025929
860	0.022881	0.026329	0.02342
864	0.023511	0.0211	0.024277
868	0.024214	0.024268	0.024047
872	0.022359	0.023138	0.024955
876	0.022926	0.022853	0.024455
880	0.02338	0.024313	0.021534
884	0.022704	0.022898	0.025264
888	0.023223	0.020911	0.023829
892	0.020986	0.020143	0.022285
896	0.023343	0.023424	0.02572
900	0.022684	0.022052	0.020967
904	0.022817	0.022395	0.025211
908	0.024094	0.022769	0.023764
912	0.025971	0.025526	0.027611
916	0.024153	0.020579	0.02678
920	0.022098	0.0221	0.024771
924	0.02362	0.022106	0.021911
928	0.0224	0.022099	0.023558
932	0.022648	0.022861	0.023174
936	0.021941	0.023577	0.023064
940	0.02428	0.026588	0.027171
944	0.022338	0.021511	0.023731
948	0.02209	0.022655	0.023392
952	0.022858	0.022785	0.022782
956	0.023144	0.024902	0.024504
960	0.023694	0.024913	0.026408
964	0.02497	0.022633	0.022016
968	0.023593	0.026485	0.024488
972	0.023984	0.024008	0.024538
976	0.020048	0.023904	0.023772
980	0.021946	0.02234	0.023517
984	0.023347	0.022154	0.025605
988	0.021463	0.022721	0.02369
992	0.022585	0.022822	0.024071
996	0.023672	0.024247	0.025657
1000	0.02377	0.022909	0.023141
1004	0.019808	0.021813	0.023772
1008	0.023981	0.023873	0.024026
1012	0.024284	0.025072	0.025023
1016	0.023882	0.024002	0.025087
1020	0.024492	0.023914	0.022304
1024	0.02763	0.023118	0.024238
1028	0.024927	0.022536	0.029392
1032	0.024595	0.022902	0.02383
1036	0.022525	0.023427	0.022432
1040	0.022756	0.023972	0.025376
1044	0.023515	0.02266	0.023779
1048	0.022715	0.024398	0.024981
1052	0.021753	0.021537	0.024945
1056	0.022416	0.023556	0.02485
1060	0.023082	0.021814	0.025965

## Sheet: Fig 3d
Wavelength (nm)	Em550 -cdG	Em550 +cdG	Ex460 -cdG	Ex460 +cdG	Ex405 -cdG	Ex405 +cdG
300	0.0190564	0.0288805
301	0.0182515	0.0235542
302	0.0168312	0.0270104
303	0.0173757	0.0251876
304	0.0157659	0.0258268
305	0.0150084	0.0196956
306	0.0134697	0.0200507
307	0.0149847	0.0196009
308	0.0130199	0.0211159
309	0.0112918	0.0186066
310	0.0100608	0.0171863
311	0.0129015	0.0169496
312	0.0126175	0.0181332
313	0.0122624	0.0175177
314	0.0128779	0.018583
315	0.0124518	0.0177544
316	0.010842	0.0167602
317	0.0115522	0.0129962
318	0.0142509	0.0169496
319	0.0137064	0.0191274
320	0.0168312	0.0156002
321	0.0167365	0.0160027
322	0.0173046	0.0176124
323	0.0150557	0.0145586
324	0.0180858	0.0138721
325	0.0177544	0.0155529
326	0.0165708	0.0145113
327	0.0221575	0.01489
328	0.0205715	0.0134223
329	0.0236726	0.0171626
330	0.0229861	0.0153872
331	0.0224416	0.0138721
332	0.0243827	0.013517
333	0.0256847	0.0155292
334	0.0272945	0.0147954
335	0.0294723	0.0147243
336	0.0269157	0.0155055
337	0.03094	0.0166892
338	0.0328338	0.0193405
339	0.0348934	0.0185356
340	0.037521	0.0209739
341	0.0377104	0.02256
342	0.0425633	0.0244301
343	0.0438416	0.0222759
344	0.0463035	0.0263712
345	0.0484577	0.0260872
346	0.0532396	0.0272945
347	0.0562223	0.0286911
348	0.0590394	0.0288332
349	0.0639869	0.034704
350	0.0683427	0.0377814
351	0.0752787	0.0370949
352	0.0774566	0.0437942
353	0.0822858	0.0432734
354	0.0900504	0.0459011
355	0.0975546	0.0510854
356	0.0976256	0.054873
357	0.106858	0.0548257
358	0.109651	0.0579268
359	0.117842	0.0604834
360	0.122269	0.0637265
361	0.128992	0.0686978
362	0.135478	0.0699287
363	0.141444	0.07374
364	0.14329	0.0760599
365	0.148025	0.0777644
366	0.161257	0.0849845
367	0.167673	0.0905239
368	0.18029	0.096442
369	0.179604	0.0999929
370	0.201643	0.10558
371	0.212674	0.11325
372	0.223161	0.119026
373	0.237507	0.131501
374	0.241507	0.130957
375	0.255096	0.135928
376	0.263192	0.137656
377	0.273773	0.148545
378	0.28426	0.150865
379	0.295883	0.154653
380	0.293114	0.155103
381	0.307838	0.165282
382	0.306205	0.165566
383	0.315887	0.175153
384	0.334777	0.17958
385	0.344649	0.181048
386	0.346401	0.185735
387	0.353408	0.193002
388	0.349407	0.192813
389	0.367588	0.193523
390	0.364984	0.199489
391	0.368629	0.205667
392	0.381483	0.200791
393	0.382785	0.213811
394	0.373151	0.208248
395	0.390029	0.218427
396	0.398362	0.213787
397	0.393343	0.216391
398	0.39893	0.220131
399	0.403996	0.22264
400	0.416258	0.219255
401	0.407902	0.229079
402	0.416897	0.224629
403	0.41124	0.228346
404	0.412802	0.223564
405	0.406624	0.23424
406	0.405866	0.22631
407	0.400421	0.234264
408	0.409535	0.23282
409	0.402741	0.228985
410	0.397415	0.227044
411	0.387662	0.229553
412	0.379732	0.230026
413	0.376986	0.227186
414	0.382265	0.234051
415	0.383472	0.223753
416	0.366191	0.22915
417	0.366357	0.219421
418	0.356911	0.229955
419	0.352745	0.227919
420	0.33866	0.220273
421	0.34079	0.221315
422	0.32796	0.218332
423	0.320219	0.219634
424	0.305636	0.218214
425	0.301494	0.222711
426	0.292664	0.208887
427	0.285751	0.223138
428	0.271406	0.210141
429	0.251971	0.209786
430	0.242123	0.206851			0.00493974	0.00316143
431	0.230997	0.208839			0.00635109	0.00420583
432	0.213811	0.202258			0.00664747	0.0040647
433	0.197926	0.203418			0.00716967	0.00441753
434	0.179888	0.201098			0.00752251	0.00482683
435	0.168217	0.196411			0.00812939	0.00560307
436	0.161257	0.195654			0.00915968	0.00577243
437	0.140544	0.198234			0.0100912	0.0059418
438	0.13233	0.194588			0.0111779	0.00714145
439	0.119759	0.207608			0.0120388	0.00684506
440	0.106763	0.21329			0.0123211	0.00804471
441	0.096229	0.208532			0.013549	0.00838344
442	0.0865942	0.206946			0.0145934	0.00858103
443	0.080179	0.216817			0.0161035	0.00875039
444	0.0727458	0.22122			0.0161035	0.00935727
445	0.0655256	0.230097			0.0165552	0.0101759
446	0.0585896	0.232133			0.0184887	0.00976656
447	0.0529792	0.241839			0.018404	0.00999238
448	0.049381	0.249154			0.0194484	0.0109662
449	0.0462562	0.255096			0.0205211	0.0113473
450	0.0420188	0.266198			0.0213679	0.0117001
451	0.0395332	0.280993			0.0211985	0.0122788
452	0.0365031	0.303174			0.0214949	0.0122788
453	0.0366688	0.316029			0.0222147	0.012801
454	0.0359586	0.314798			0.0217207	0.0114037
455	0.0334493	0.347584			0.0219465	0.0113614
456	0.0331653	0.361314			0.0223417	0.0115731
457	0.0348223	0.379495			0.0205493	0.0120247
458	0.0360296	0.397604			0.0200977	0.0114461
459	0.0358166	0.433965			0.0226946	0.0115308
460	0.0355325	0.431385			0.0225252	0.0116719
461	0.0378998	0.453424			0.0217207	0.0127163
462	0.0378051	0.468504			0.0218619	0.0114037
463	0.0399356	0.505101			0.0208598	0.0115308
464	0.0410482	0.49871			0.0215231	0.0109098
465	0.0420661	0.520299			0.0204928	0.0119683
466	0.0424449	0.521649			0.0215796	0.0117707
467	0.0460668	0.540752			0.0203517	0.011065
468	0.0462088	0.549298			0.0209868	0.0115449
469	0.0483157	0.554814			0.0198718	0.0107968
470	0.0499491	0.585564			0.0207187	0.0108956
471	0.0488365	0.56639			0.0211844	0.0121941
472	0.0526478	0.599863			0.0203799	0.0114884
473	0.0508013	0.616528			0.021128	0.0120812
474	0.0543285	0.612528			0.0213961	0.0117001
475	0.0566248	0.643231			0.0205493	0.011813
476	0.0557962	0.654546			0.0201823	0.01194
477	0.0608148	0.650072			0.0210574	0.0118413
478	0.061525	0.672324			0.0209586	0.0121517
479	0.061454	0.708449			0.0210574	0.0128998
480	0.0621641	0.714627	0.000689372	0.0142346	0.0212126	0.0128998
481	0.0665436	0.752906	0.00136011	0.0171225	0.0226663	0.0129986
482	0.0686504	0.759179	0.00260844	0.0211283	0.0215796	0.0138736
483	0.0684847	0.766518	0.00240349	0.0264384	0.021255	0.0138595
484	0.0705206	0.789835	0.00272023	0.0341146	0.021876	0.0156096
485	0.0727458	0.82603	0.00389402	0.0422567	0.0223276	0.0168374
486	0.0723907	0.83647	0.00307423	0.0474549	0.0226381	0.0175431
487	0.074971	0.868594	0.00359592	0.0588761	0.0238519	0.017896
488	0.0768411	0.858296	0.00585035	0.0737629	0.0252773	0.0202247
489	0.0782852	0.868712	0.00670741	0.0901774	0.0272956	0.0225675
490	0.0808655	0.887508	0.00821657	0.104282	0.0287493	0.0263782
491	0.084156	0.925384	0.00955806	0.125224	0.0302735	0.0270415
492	0.0874701	0.938309	0.0107877	0.153059	0.0347193	0.0317554
493	0.0876121	0.944204	0.0140669	0.183858	0.037796	0.0368504
494	0.0905239	0.953791	0.0155575	0.20929	0.0422136	0.0410704
495	0.0944298	1	0.0190043	0.252478	0.0501595	0.0457419
496	0.0936013	0.985347	0.0228611	0.297436	0.058557	0.0525447
497	0.09514	0.961745	0.0272768	0.338202	0.0708358	0.0629322
498	0.0947849	0.983216	0.0307795	0.393874	0.0841166	0.0744348
499	0.0946666	0.941552	0.0329222	0.43846	0.0970305	0.0838626
500	0.09514	0.9407	0.0387539	0.497764	0.116324	0.098329
501	0.0961579	0.915442	0.0437472	0.576837	0.14568	0.120064
502	0.0926307	0.895273	0.0482002	0.630068	0.171141	0.135208
503	0.0896717	0.847951	0.0516657	0.682181	0.196714	0.154035
504	0.0889852	0.80205	0.0577769	0.711432	0.244009	0.174951
505	0.0857183	0.765097	0.0635154	0.782941	0.301917	0.219465
506	0.0803447	0.685912	0.0685646	0.848748	0.37391	0.2506
507	0.0748526	0.630329	0.0697943	0.879416	0.417097	0.271502
508	0.0697394	0.577682	0.0768185	0.90673	0.491518	0.31356
509	0.0638922	0.529082	0.0778618	0.939782	0.569114	0.355096
510	0.0614303	0.46268	0.0821657	0.984312	0.65882	0.401361
511	0.056033	0.410932	0.0841407	0.971289	0.689898	0.42246
512	0.0528135	0.351348	0.0833582	1	0.762737	0.453228
513	0.0474398	0.314064	0.084886	0.968457	0.846628	0.497869
514	0.0419478	0.263925	0.084886	0.961041	0.900923	0.522186
515	0.0372369	0.214071	0.0856312	0.931081	0.966579	0.558769
516	0.0309164	0.178562	0.0837308	0.895551	0.935741	0.55946
517	0.0284544	0.153019	0.0813832	0.891806	0.992788	0.556553
518	0.0267973	0.132353	0.0790356	0.835519	1	0.561295
519	0.0236962	0.104609	0.0764458	0.827433	0.969021	0.550075
520	0.0184646	0.0831144	0.0768185	0.781693	0.944068	0.555734
521	0.0158133	0.0705206	0.0712103	0.731275	0.90805	0.530132
522	0.013304	0.0543522	0.0689559	0.699247	0.882011	0.520027
523	0.0100845	0.0446701	0.0627329	0.633179	0.84286	0.469839
524	0.00880619	0.0344672	0.0617268	0.630701	0.801239	0.464109
525	0.00736217	0.0293303	0.0569198	0.60117	0.75537	0.43783
526	0.00643894	0.0227967	0.05433	0.561093	0.699396	0.394812
527	0.00421372	0.0180622	0.0522246	0.536928	0.675911	0.404621
528	0.00329049	0.0139668	0.050082	0.523234	0.641361	0.368984
529	0.00253296	0.0125465	0.0484424	0.496665	0.584681	0.338471
530	0.00390597	0.0108657	0.0439522	0.475797	0.549087	0.306532
531			0.0433932	0.457371	0.536102	0.300661
532			0.042443	0.437789	0.494707	0.290936
533			0.0411201	0.432665	0.472944	0.27774
534			0.0401699	0.430019	0.444816	0.266379
535			0.0367603	0.409785	0.422813	0.249626
536			0.0367231	0.40958	0.426356	0.240833
537			0.0348785	0.394843	0.384664	0.240071
538			0.03445	0.379807	0.372922	0.222655
539			0.0332576	0.379509	0.355943	0.211181
540			0.0337047	0.377273	0.346939	0.208471
541			0.0320838	0.370193	0.340461	0.197759
542			0.0313385	0.358436	0.323609	0.199833
543			0.031059	0.353723	0.315804	0.188599
544			0.0288419	0.34191	0.313419	0.187498
545			0.0293076	0.337923	0.310173	0.190504
546			0.0293635	0.322999	0.301169	0.179693
547			0.0285251	0.314577	0.290287	0.17879
548			0.0274072	0.322049	0.286674	0.177336
549			0.0269414	0.301852	0.29757	0.17282
550			0.0253764	0.299877	0.293618	0.174119
551			0.0260657	0.291232	0.293321	0.168276
552			0.02519	0.281264	0.279363	0.170858
553			0.0239976	0.270346	0.273012	0.166413
554			0.0233082	0.253335	0.275792	0.161035
555			0.0225071	0.239622	0.264713	0.162842
556			0.0212401	0.234275	0.261495	0.154331
557			0.021855	0.226058	0.263119	0.154416
558			0.0199732	0.218866	0.255384	0.143803
559			0.0199732	0.20234	0.245463	0.142885
560			0.0205321	0.190807	0.23077	0.134304
561			0.0186317	0.186671	0.230784	0.133006
562			0.0158556	0.178846	0.219719	0.127248
563			0.0156134	0.16599	0.209205	0.120939
564			0.0165263	0.156152	0.204195	0.114729
565			0.0148681	0.146855	0.192819	0.112245
566			0.0141042	0.141284	0.17999	0.10643
567			0.0121665	0.136365	0.171987	0.0973975
568			0.012241	0.127497	0.167796	0.0961696
569			0.012595	0.120882	0.16112	0.0896068
570			0.0103779	0.117082	0.148192	0.0858385
571			0.0112908	0.111809	0.139597	0.0805459
572			0.00985616	0.104729	0.130889	0.0741384
573			0.0104524	0.0989529	0.127629	0.0704406
574			0.009409	0.096773	0.120219	0.0679708
575			0.00830973	0.0920592	0.115562	0.0668417
576			0.00881279	0.0890036	0.111285	0.0633839
577			0.00612983	0.0857803	0.102549	0.0581477
578			0.00694962	0.078812	0.0967765	0.0572586
579			0.00789984	0.0817372	0.0964801	0.0531516
580			0.00817931	0.077601	0.0902137	0.0508934
581			0.00614846	0.0726263	0.084413	0.0500183
582			0.00814205	0.0694589	0.0808564	0.047619
583			0.00476971	0.0657885	0.0788241	0.0451633
584			0.00532866	0.0630496	0.0750416	0.0425946
585			0.00536593	0.0625652	0.0720496	0.0424676
586			0.00601804	0.0602362	0.067999	0.0396167
587			0.00700551	0.0587271	0.0648658	0.0383323
588			0.00558951	0.0549262	0.0621136	0.0364976
589			0.00540319	0.0552057	0.0595026	0.0356225
590			0.00378223	0.0533053	0.057936	0.0335337
591			0.00368907	0.0517029	0.0532362	0.0335337
592			0.0045834	0.0494112	0.0543935	0.0321083
593			0.00419213	0.0487032	0.0521495	0.0312474
594			0.00430392	0.0452191	0.0501595	0.0301183
595			0.00471382	0.0444738	0.0492986	0.0277613
596			0.00426666	0.0437099	0.0493268	0.0273944
597			0.00424803	0.041176	0.0463065	0.0269851
598			0.00327918	0.0398532	0.0447399	0.024741
599			0.00344686	0.0380645	0.0424253	0.0248398
600			0.00294381	0.0355306	0.04251	0.0257854
601			0.00311149	0.0348413	0.0390521	0.0239224
602			0.00277612	0.0345432	0.0394191	0.0229204
603			0.00372634	0.0325682	0.0384735	0.0219324
604			0.00285065	0.0307795	0.0361306	0.020761
605			0.00424803	0.029289	0.035806	0.0201259
606			0.00294381	0.0285624	0.0354391	0.019886
607			0.00311149	0.0279103	0.0329974	0.0201965
608			0.00249665	0.02519	0.0330115	0.0184605
609			0.00389402	0.0238672	0.0313038	0.0164705
610			0.00177001	0.0240908	0.0299066	0.0164281
611			0.00231033	0.0231965	0.0279871	0.0152708
612			0.000838426	0.021147	0.0270274	0.0145793
613			0.00206812	0.0197123	0.025362	0.0140571
614			0.00175138	0.0194887	0.0258278	0.0148474
615			0.00275749	0.0176256	0.0244446	0.0133373
616			0.00128559	0.016843	0.0219607	0.0134079
617			0.00298107	0.0161164	0.0222429	0.0126034
618			0.00106201	0.0151848	0.0211138	0.0114602
619			0.000857058	0.0177374	0.0201682	0.0117989
620			0.00150917	0.0159115	0.0209163	0.0116295
621			0.00266433	0.0155388	0.018404	0.0116013
622			0.00136011	0.0145886	0.0181359	0.0103593
623			0.0015278	0.0131167	0.0159483	0.0105005
624			5.58951e-05	0.0126323	0.0162164	0.00856691
625			0.000912953	0.0120361	0.0158213	0.00831287
626			0.00158369	0.0107319	0.0152426	0.00829876
627			0.00106201	0.01103	0.0153696	0.00712733
628			5.58951e-05	0.0108623	0.0148192	0.00769187
629			0.0011179	0.00866374	0.0128574	0.00848223
630			0.000763899	0.00935311	0.0126598	0.00807294
631			0.00186317	0.00652109	0.0115166	0.00753662
632			0.00145327	0.009055	0.0120953	0.00571598
633			0	0.00968848	0.0117001	0.00628052
634			0.000708004	0.00655835	0.010444	0.00478449
635			7.45268e-05	0.0091109	0.00956897	0.00606882
636			0	0.00674467	0.0102464	0.00568775
637			0.00108064	0.00721046	0.00896209	0.00715556
638			0.000782531	0.0079371	0.00976656	0.0054196
639			0.000242212	0.00702415	0.00969599	0.00595591
640			0.00165822	0.00672604	0.00749428	0.00571598
641			0	0.00558951	0.00889152	0.00351427
642			0.00292518	0.00544045	0.00835521	0.00416349
643			0.000689372	0.00402444	0.00760719	0.00376831
644			0	0.00504919	0.0071979	0.00352838
645			0.00102474	0.00590625	0.00780478	0.00255455
646			0.000801163	0.0075831	0.00642166	0.00278037
647			0	0.00663288	0.00629463	0.00414938
648			0	0.00542182	0.0061535	0.00237107
649			0.000819794	0.0041735	0.00591357	0.00352838
650			0.000447161	0.00504919	0.00519378	0.00395179
651			0.00217991	0.00430392	0.00424817	0.00405058
652			0	0.00510508	0.00599825	0.00251221
653			0.000558951	0.00663288	0.00530669	0.00254044
654			0.00150917	0.00244075	0.00492562	0.00385299
655			0	0.00394992	0.00589946	0.00389533
656			0.000838426	0.00661425	0.00389533	0.00268157
657			0.000503056	0.0067633	0.00379654	0.00423406
658			0	0.00232896	0.00444576	0.00249809
659			0.00255254	0.00333507	0.00350016	0.00232873
660			0	0.00199359	0.00525023	0.00220171
661			0.00119243	0.00354002	0.00410704	0.00149603
662			0	0.00301833	0.00423406	0.00254044
663			0.00177001	0.000950216	0.00539137	0.00293561
664			0.000279475	0.0018818	0.00409292	0.000663336
665			0.000391265	0.00253391	0.00409292	0.0020888
666			0.00203085	0.00158369	0.00316143	0.00273802
667			0	0.00342823	0.00392356	0.00272391
668			0.000577582	0.00180727	0.0030203	0.00248398
669			0.000130422	0.00320465	0.00306264	0.00207469
670			0	0.00195633	0.00238519	0.00214526
671			0.00186317	0.0018818	0.003232	0.00143958
672			0.00143464	0.00134148	0.00095972	0.00131256
673			0	0.00122969	0.00196178	0.00163717
674			0	0.00318602	0.00352838	0.00232873
675			0	0.00270159	0.0034437	9.87947e-05
676			0	0.00163959	0.00214526	0.00112908
677			0.000503056	0.00214264	0.0040647	0.000324611
678			0.00108064	0.00298107	0.00197589	0.00152426
679			0.000540319	0.000521687	0.00071979	0.00136901
680			0.00104337	0.00145327	0.00230051	0.00256866
681			0.000670741	0.00288791	0.00203235	0
682			0	0	0.00143958	0.000776244
683			0.00219854	0.00245938	0.00180653	0.00165128
684			0.000652109	0.00136011	0.00191944	0.00155249
685			0	0.00141601	0.000620995	0.00112908
686			0.00011179	0	0.00163717	0
687			0.000260844	0.00121106	0.00293561	0.00362718
688			0.00143464	5.58951e-05	0.000818585	0.000790358
689			0	0.0041735	0.0013549	0.000395179
690			0	0.00272023	0.00272391	0.000536314
691			0	0	0.00183476	0
692			0.00121106	0.00257117	0.00222994	0
693			0	0.000130422	0	0
694			0	0	0.00474215	0.00107263
695			0.00178864	0	0.00265334	0.000635109
696			0.00160233	0	0.00148192	0
697			0.00195633	0.00113653	0.00112908	0
698			0	0.000503056	0.0013549	0.00151015
699			0	0.00566403	0.00379654	0.000127022
700			0	0.00167685	0.00103029	0.000324611
701			0.002578	0.001026	0.002699	0.000597
702			0.000605	0	0	0.004412
703			0.002841	0	0.001609	0.000467
704			0	0.001236	0.001609	0.000104
705			0.003183	0	0	0.005865
706			0.000737	0.000184	0.002855	0.003296
707			0.007839	0.001736	0.006333	0
708			0.006761	0	0	0.005113
709			0.001973	0.001578	0	0.002362
710			0.004682	0.003999	0.003763	0.000441
711			0	0.002631	0.00135	0.000623
712			0	0	0.006981	0
713			0	0.002815	0	0
714			0	0.000342	0	0.007994
715			2.63e-05	0.00271	0.004568	0.003374
716			0	0.001684	0	0
717			0.002841	0.0005	0	0.002933
718			0.002236	0.000342	0.00244	0.001869
719			0.00221	0.000158	0.000337	0
720			0.001605	0.000868	0.003504	0.001116
721			0	0	0.003037	0.000727
722			0.001026	0	0	0
723			0	0.002026	0.003296	0.001972
724			0	0.006208	0.001427	0.001038
725			0	0	0.002206	0
726			0	0	0	0.000908
727			0.001578	0	0.002985	0
728			0.000105	0	0.002647	0.002569
729			0	0	0	0
730			0.003288	0.001105	0	0.00218
731			0	0.003209	0.001479	0
732			0.003788	0.005156	0	0
733			0.000526	0.000868	0	0.000182
734			0	0	0	0.00436
735			0.002131	0.005314	0.000856	0.004101
736			0.002683	0.002683	0	0.001116
737			0.003393	0.00292	0	0
738			0.000447	0	0	0
739			0.001499	0	0	0.005891
740			0	0.001157	0	0
741			0.003472	0	0.000805	0
742			0	0	0.001168	0.000519
743			0.004893	0.006682	0.001998	0
744			0.000184	0	0	0
745			0	0	0.000234	0.004516
746			0	0	0.000701	0
747			0	0	0.004101	0
748			0.000474	0	0	0.006514
749			0.003525	0	0.005788	0
750			0.001631	0	0	0

## Sheet: Fig 3e
	c-di-GMP concn (mM)
Wavelength (nm)	20	5.925926	3.950617	2.633745	1.75583	1.170553	0.780369	0.520246	0.346831	0.23122	0.154147	0
300	0.0314819	0.05406	0.046534	0.086284	0.072398	0.069324	0.049926	0.083634	0.044732	0.041022	0.067522	0.058512
301	0.0634938	0.061162	0.038054	0.047594	0.057558	0.05406	0.0477	0.050032	0.032118	0.06837	0.020988	0.0583
302	0.0516218	0.03657	0.056816	0.049396	0.062858	0.050138	0.020246	0.04399	0.060102	0.070914	0.025122	0.078228
303	0.0456858	0.050668	0.060738	0.043036	0.05406	0.044308	0.038054	0.051304	0.026712	0.051304	0.049926	0.064978
304	0.0652957	0.04452	0.037948	0.032118	0.049184	0.050774	0.037418	0.03763	0.074942	0.057028	0.018974	0.038902
305	0.0523638	0.04717	0.03233	0.054378	0.044202	0.05247	0.049714	0.03339	0.039326	0.05035	0.047594	0.048654
306	0.0426118	0.027666	0.028832	0.033708	0.048442	0.04134	0.068688	0.041446	0.013992	0.023426	0.05035	0.052682
307	0.0594658	0.068688	0.039538	0.020564	0.05989	0.044414	0.072398	0.0583	0.018974	0.021412	0.050244	0.023108
308	0.0385839	0.068052	0.032118	0.01908	0.044838	0.03074	0.054802	0.064872	0.029786	0.046852	0.052152	0.049714
309	0.0376298	0.047912	0.039962	0.030952	0.04452	0.046322	0.054272	0.025546	0.074518	0.056286	0.055014	0.01272
310	0.0553318	0.022366	0.055968	0.023956	0.048018	0.032118	0.051622	0.037948	0.045898	0.035722	0.038478	0.066038
311	0.0321179	0.059042	0.048442	0.030422	0.066462	0.057346	0.062328	0.034556	0.043884	0.0159	0.057134	0.035192
312	0.0423998	0.040704	0.063706	0.043036	0.044626	0.041552	0.03604	0.045262	0.040492	0.001802	0.031588	0.040386
313	0.0434598	0.037736	0.064342	0.047276	0.060314	0.051728	0.048336	0.023744	0.05512	0.049184	0.019292	0.0689
314	0.0443078	0.068582	0.057982	0.046428	0.027136	0.048654	0.04876	0.024804	0.060632	0.050244	0.04399	0.03074
315	0.0544838	0.022366	0.027666	0.05459	0.053318	0.05724	0.039326	0.05724	0.051304	0.034238	0.061586	0.03657
316	0.0431418	0.046004	0.055438	0.064978	0.026606	0.028938	0.072398	0.015688	0.036464	0.044308	0.038796	0.01537
317	0.0480178	0.034768	0.068158	0.030634	0.026924	0.064342	0.044202	0.0371	0.028514	0.064872	0.068158	0.04028
318	0.0427178	0.030528	0.02067	0.067204	0.033814	0.046428	0.082044	0.029892	0.073564	0.045156	0.029044	0.058512
319	0.0515158	0.049184	0.04399	0.082998	0.034556	0.071974	0.064978	0.023108	0.048654	0.045262	0.023956	0.047594
320	0.0315879	0.053	0.020034	0.0318	0.049184	0.042612	0.046852	0.065614	0.041552	0.059466	0.04664	0.02173
321	0.0339199	0.035722	0.038796	0.069536	0.042824	0.04876	0.045262	0.048866	0.041234	0.02756	0.048018	0.008692
322	0.0528938	0.025122	0.03763	0.084588	0.044838	0.051622	0.049926	0.061586	0.057558	0.032542	0.06572	0
323	0.0243799	0.059678	0.038796	0.05141	0.043142	0.035192	0.037312	0.053424	0.04611	0.060314	0.03604	0.058936
324	0.0481238	0.03445	0.03445	0.03286	0.063494	0.03498	0.085436	0.025122	0.05194	0.043884	0.037948	0.065932
325	0.0408098	0.051198	0.059678	0.053106	0.04982	0.027454	0.056392	0.04293	0.059148	0.06466	0.081832	0.047488
326	0.0542718	0.049502	0.037736	0.033178	0.044202	0.04664	0.041022	0.03869	0.068476	0.038584	0.049078	0.051728
327	0.0346619	0.031906	0.057876	0.049502	0.055544	0.057664	0.07579	0.07367	0.03498	0.048018	0.045686	0.046004
328	0.0504558	0.06042	0.044626	0.0636	0.037312	0.046428	0.025122	0.075154	0.07367	0.050562	0.055332	0.053212
329	0.0580878	0.05035	0.037418	0.053848	0.063812	0.061056	0.01908	0.037418	0.052152	0.060526	0.059996	0.062328
330	0.0465338	0.038584	0.037418	0.045474	0.041022	0.045792	0.067734	0.057346	0.085012	0.028514	0.07632	0.06466
331	0.0413398	0.0424	0.08957	0.061692	0.014204	0.033708	0.06943	0.045262	0.029468	0.045156	0.025228	0.05459
332	0.0412338	0.07844	0.036464	0.018656	0.078758	0.049608	0.025758	0.08268	0.03127	0.036358	0	0.039538
333	0.0531058	0.083952	0.040386	0.022366	0.046746	0.03657	0.045368	0.044414	0.08586	0.034662	0.089994	0.019398
334	0.0476998	0.022896	0.030846	0.033284	0.044414	0.07155	0.041552	0.046322	0.050138	0.027772	0.052046	0.07473
335	0.0550138	0.051198	0.041552	0.055438	0.055226	0.073458	0.074836	0.061374	0.059784	0.046216	0.074624	0.058194
336	0.0426118	0.071232	0.054696	0.054484	0.083634	0.077486	0.045474	0.055862	0.085436	0.061692	0.078864	0.062434
337	0.0466398	0.020352	0.054272	0.069536	0.054484	0.03604	0.043884	0.024486	0.059466	0.085118	0.07208	0.03922
338	0.0467458	0.008798	0.027984	0.031694	0.065402	0.078546	0.0424	0.043036	0.075048	0.036358	0.038478	0.070914
339	0.0471698	0.060844	0.021306	0.069324	0.070808	0.077274	0.071232	0.079288	0.073988	0.052682	0.043142	0.080136
340	0.0527878	0.055544	0.063282	0.03816	0.03339	0.053106	0.055332	0.063918	0.06519	0.053954	0.073352	0.060738
341	0.0596778	0.047594	0.068264	0.046746	0.075366	0.045686	0.073882	0.057452	0.055968	0.037312	0.061692	0.072398
342	0.0496078	0.059148	0.086602	0.075366	0.056498	0.043778	0.056922	0.048442	0.08056	0.062222	0.049608	0.050244
343	0.0496078	0.069112	0.059784	0.036464	0.018126	0.04293	0.079394	0.044202	0.060738	0.070172	0.057982	0.05141
344	0.0496078	0.060208	0.08851	0.079394	0.08215	0.055226	0.063388	0.043248	0.07102	0.092644	0.057452	0.05035
345	0.0556498	0.050244	0.069324	0.035616	0.073564	0.080878	0.086708	0.07526	0.079076	0.092114	0.099958	0.074624
346	0.0438838	0.048336	0.059254	0.069748	0.0477	0.081832	0.050244	0.044414	0.081514	0.050456	0.079818	0.059148
347	0.0508798	0.037312	0.067098	0.067522	0.072398	0.07049	0.083104	0.105894	0.06996	0.057664	0.068794	0.059148
348	0.0573458	0.048336	0.042824	0.09911	0.079182	0.058088	0.049608	0.084588	0.073352	0.077274	0.052364	0.051622
349	0.0544838	0.087238	0.066144	0.08427	0.052894	0.069536	0.089676	0.071126	0.080878	0.080454	0.10441	0.055438
350	0.0570278	0.055756	0.066144	0.04452	0.081938	0.0901	0.06625	0.043884	0.10229	0.07579	0.100806	0.09169
351	0.0606318	0.064236	0.05618	0.065508	0.07208	0.055226	0.097838	0.056074	0.083634	0.086814	0.064024	0.06519
352	0.0630697	0.06254	0.062116	0.066144	0.076956	0.064872	0.090842	0.080136	0.071232	0.093492	0.073882	0.054908
353	0.0640237	0.057876	0.056074	0.056074	0.08056	0.078334	0.07102	0.092962	0.081726	0.103138	0.090206	0.097202
354	0.0680517	0.081408	0.065296	0.084164	0.068476	0.074306	0.080878	0.088298	0.08745	0.100276	0.078546	0.110664
355	0.0725037	0.076744	0.07208	0.057346	0.08003	0.093068	0.074094	0.099958	0.106848	0.100806	0.10865	0.127941
356	0.0764257	0.076002	0.060314	0.06625	0.075366	0.082468	0.097732	0.082044	0.11607	0.114268	0.101866	0.115434
357	0.0647657	0.08056	0.076638	0.065508	0.088192	0.082362	0.09116	0.08957	0.100806	0.109498	0.103456	0.10229
358	0.0717617	0.080772	0.066674	0.086814	0.061904	0.07632	0.08215	0.119674	0.116706	0.099746	0.098262	0.111618
359	0.0717617	0.072292	0.082468	0.070914	0.097626	0.06996	0.114056	0.096884	0.117236	0.105682	0.121688	0.142781
360	0.0720797	0.07155	0.076744	0.083104	0.067098	0.104516	0.106954	0.129743	0.116706	0.130591	0.118932	0.102078
361	0.0821497	0.080348	0.087874	0.079182	0.086708	0.079288	0.090524	0.1219	0.11872	0.120204	0.108756	0.10706
362	0.0741997	0.08533	0.072398	0.0795	0.096354	0.10282	0.117448	0.120204	0.130273	0.123384	0.123596	0.142251
363	0.0863896	0.087132	0.08003	0.073034	0.099746	0.09222	0.110346	0.141085	0.120522	0.124868	0.122536	0.114586
364	0.0820437	0.06731	0.081196	0.081302	0.101866	0.116282	0.111724	0.130485	0.145643	0.128683	0.134831	0.135785
365	0.0845877	0.087556	0.098686	0.09752	0.1113	0.092008	0.128577	0.1113	0.141085	0.136739	0.131439	0.149883
366	0.0802417	0.08745	0.084588	0.093492	0.104728	0.117024	0.125397	0.143417	0.125503	0.134619	0.162497	0.156667
367	0.0854357	0.095612	0.090524	0.09434	0.099852	0.112148	0.112148	0.132287	0.164087	0.155819	0.152851	0.135149
368	0.100806	0.09752	0.103562	0.10441	0.118826	0.113632	0.117236	0.161861	0.158999	0.156243	0.155925	0.172779
369	0.0853297	0.09964	0.096884	0.106	0.115222	0.135679	0.150625	0.139177	0.158575	0.147339	0.151791	0.162603
370	0.0981556	0.078864	0.10547	0.119144	0.131969	0.127941	0.144689	0.166101	0.180093	0.179033	0.156879	0.180623
371	0.0980496	0.090736	0.098898	0.115964	0.129319	0.120946	0.164511	0.193343	0.171825	0.179775	0.176701	0.185817
372	0.115222	0.09646	0.124974	0.140449	0.128365	0.148399	0.145219	0.164935	0.200763	0.180941	0.190799	0.189739
373	0.115964	0.109074	0.105258	0.11289	0.119674	0.131757	0.176807	0.172779	0.191329	0.201081	0.200339	0.201081
374	0.115646	0.110346	0.102714	0.122748	0.123278	0.152639	0.162921	0.205321	0.198325	0.196099	0.215391	0.197689
375	0.11024	0.103774	0.133135	0.126775	0.11607	0.149247	0.168963	0.225885	0.196947	0.196205	0.193555	0.212529
376	0.114268	0.129319	0.138223	0.12243	0.155289	0.141615	0.182213	0.193767	0.208289	0.204261	0.211151	0.225143
377	0.119038	0.115222	0.11501	0.144265	0.138329	0.164935	0.176383	0.208077	0.226733	0.209455	0.224931	0.240937
378	0.123596	0.137057	0.143735	0.143735	0.161649	0.157197	0.193343	0.207123	0.222917	0.231397	0.236485	0.236485
379	0.12243	0.131757	0.12455	0.140131	0.138117	0.181789	0.196947	0.214013	0.235213	0.222175	0.233093	0.249417
380	0.134619	0.135149	0.134831	0.133983	0.153381	0.184439	0.204155	0.228641	0.232351	0.230231	0.247297	0.242209
381	0.131015	0.119992	0.134937	0.148823	0.174475	0.188043	0.200869	0.229913	0.247403	0.243269	0.255883	0.261925
382	0.138647	0.125927	0.138223	0.148505	0.158151	0.171719	0.194933	0.233411	0.236485	0.254505	0.262561	0.260653
383	0.134619	0.126563	0.144795	0.161013	0.161225	0.178715	0.200763	0.250477	0.269451	0.244329	0.247403	0.260123
384	0.140873	0.143205	0.145431	0.153593	0.169705	0.202777	0.233305	0.253551	0.269133	0.257685	0.273267	0.267119
385	0.130273	0.149989	0.152427	0.145961	0.175959	0.200233	0.231079	0.264045	0.273267	0.256625	0.281747	0.278461
386	0.142569	0.146385	0.149035	0.162709	0.173097	0.201293	0.223659	0.262667	0.271889	0.277189	0.283125	0.278037
387	0.136951	0.156561	0.159635	0.159105	0.174793	0.208713	0.241149	0.259063	0.277825	0.283761	0.282171	0.289273
388	0.152427	0.143205	0.159953	0.162815	0.179351	0.203731	0.241467	0.260123	0.294785	0.280475	0.273479	0.297647
389	0.154441	0.150201	0.145431	0.169281	0.181789	0.201081	0.239135	0.266483	0.289803	0.288425	0.297753	0.303689
390	0.156031	0.157091	0.161331	0.161331	0.185923	0.211469	0.235213	0.269981	0.269133	0.288213	0.288319	0.301145
391	0.155925	0.154123	0.153699	0.171401	0.187407	0.206063	0.238923	0.289803	0.292135	0.290969	0.302311	0.305703
392	0.154017	0.155395	0.174687	0.152003	0.193873	0.216133	0.230443	0.263303	0.305597	0.277507	0.298919	0.313759
393	0.159211	0.157939	0.152003	0.171931	0.183061	0.218253	0.248887	0.294043	0.305067	0.297753	0.305279	0.308459
394	0.152639	0.161437	0.167267	0.169175	0.196629	0.218253	0.246449	0.287683	0.293089	0.289591	0.301569	0.326161
395	0.158363	0.158045	0.161331	0.178185	0.207547	0.214649	0.272737	0.289273	0.290121	0.299555	0.301357	0.312805
396	0.150519	0.151791	0.161437	0.170129	0.191223	0.213907	0.250689	0.292453	0.303053	0.309413	0.305915	0.318423
397	0.157727	0.148717	0.181153	0.183273	0.195781	0.222493	0.249205	0.290439	0.301145	0.296693	0.308989	0.317151
398	0.162391	0.160059	0.172567	0.177443	0.193025	0.231609	0.264045	0.307293	0.309625	0.309731	0.335913	0.313123
399	0.166101	0.155077	0.163239	0.171401	0.196947	0.239241	0.260865	0.297011	0.320331	0.322345	0.316197	0.325313
400	0.164829	0.159847	0.168433	0.190799	0.224295	0.225249	0.268073	0.310685	0.315773	0.324571	0.333793	0.328917
401	0.163769	0.170341	0.163875	0.176701	0.207759	0.227581	0.258109	0.307611	0.322027	0.312381	0.330189	0.327645
402	0.168221	0.175111	0.167479	0.197583	0.207017	0.236061	0.265635	0.294891	0.322663	0.322981	0.306763	0.319165
403	0.170977	0.176277	0.186771	0.187831	0.201717	0.239347	0.271253	0.300403	0.312805	0.325631	0.328281	0.324889
404	0.165995	0.176171	0.171083	0.200869	0.197053	0.240195	0.254611	0.311957	0.326161	0.318635	0.344181	0.327327
405	0.170341	0.180517	0.180199	0.189633	0.195039	0.238075	0.263939	0.313229	0.307929	0.317363	0.326479	0.319589
406	0.170447	0.171401	0.172249	0.180941	0.197053	0.228429	0.264469	0.295103	0.307293	0.320967	0.314713	0.327009
407	0.175429	0.176595	0.182955	0.186665	0.206911	0.224401	0.270829	0.303371	0.317681	0.304749	0.310473	0.339305
408	0.165995	0.168221	0.173627	0.185923	0.193873	0.226309	0.264787	0.285881	0.318635	0.313547	0.324783	0.313017
409	0.170023	0.177973	0.184651	0.188255	0.210939	0.225143	0.269239	0.296693	0.307187	0.305703	0.311427	0.311215
410	0.173839	0.174157	0.168751	0.187831	0.207229	0.236697	0.261607	0.300297	0.294255	0.297011	0.322557	0.328811
411	0.168327	0.165571	0.168857	0.183061	0.211893	0.207335	0.252279	0.298601	0.285245	0.292665	0.307611	0.313017
412	0.167161	0.159741	0.177973	0.188679	0.205109	0.200975	0.260229	0.284079	0.293195	0.302311	0.303053	0.314819
413	0.169387	0.176065	0.179775	0.183485	0.206275	0.232351	0.245389	0.286517	0.301675	0.289379	0.290863	0.315985
414	0.175323	0.177655	0.180411	0.182955	0.202459	0.217405	0.258957	0.284927	0.291817	0.288849	0.292347	0.286835
415	0.169069	0.165465	0.175853	0.193237	0.196523	0.207759	0.244753	0.275493	0.286305	0.277719	0.284397	0.299979
416	0.174581	0.171931	0.170871	0.174369	0.205003	0.204367	0.258215	0.273373	0.295739	0.279097	0.276129	0.291287
417	0.163239	0.180729	0.167585	0.172885	0.194615	0.209137	0.250901	0.270193	0.284927	0.271889	0.276659	0.282171
418	0.164299	0.180305	0.173627	0.177019	0.200975	0.218571	0.243163	0.266271	0.267437	0.271571	0.289167	0.287895
419	0.177125	0.165677	0.167585	0.189103	0.197689	0.205851	0.228535	0.265953	0.266483	0.264151	0.281111	0.275917
420	0.172249	0.178397	0.172991	0.181577	0.197795	0.213165	0.227369	0.259487	0.262561	0.261607	0.257685	0.267543
421	0.169387	0.180411	0.178715	0.169705	0.185605	0.196735	0.233199	0.263621	0.268603	0.259063	0.253233	0.266695
422	0.170659	0.172991	0.177231	0.181683	0.192707	0.196417	0.220479	0.249629	0.258745	0.240195	0.256625	0.261395
423	0.169811	0.165783	0.172779	0.172143	0.175853	0.202459	0.219737	0.238605	0.251643	0.235425	0.234789	0.241467
424	0.177337	0.169387	0.172673	0.175641	0.181365	0.195781	0.212635	0.224295	0.237651	0.239241	0.242209	0.239347
425	0.170129	0.168009	0.180093	0.175959	0.185075	0.191435	0.208819	0.224083	0.224295	0.245177	0.231397	0.238393
426	0.169917	0.173203	0.171401	0.178821	0.186559	0.199491	0.200551	0.232563	0.223553	0.219313	0.216027	0.225567
427	0.170977	0.157515	0.179245	0.176701	0.176807	0.196417	0.200551	0.223129	0.214331	0.213059	0.224931	0.210515
428	0.176277	0.161119	0.175641	0.181153	0.170659	0.185393	0.185605	0.198961	0.194827	0.194933	0.200127	0.201505
429	0.168751	0.174899	0.174899	0.172461	0.183273	0.175747	0.187619	0.206381	0.202989	0.197265	0.190587	0.190481
430	0.170871	0.162073	0.167797	0.168327	0.183061	0.171613	0.185605	0.187619	0.196735	0.188997	0.189845	0.193661
431	0.167373	0.172461	0.166843	0.164087	0.167161	0.176489	0.173521	0.185817	0.188255	0.173097	0.182849	0.182531
432	0.175747	0.170659	0.171507	0.170341	0.175005	0.169705	0.177761	0.186771	0.164617	0.166525	0.159317	0.168539
433	0.176701	0.173415	0.166949	0.167903	0.169175	0.160589	0.172037	0.163769	0.167267	0.154229	0.153805	0.160165
434	0.179139	0.177549	0.168433	0.168751	0.156561	0.161543	0.150201	0.157939	0.160483	0.155289	0.148717	0.139071
435	0.183061	0.168115	0.172991	0.174157	0.165359	0.151579	0.159741	0.147127	0.144159	0.129637	0.147763	0.136951
436	0.172143	0.184969	0.179669	0.174369	0.159317	0.161119	0.142039	0.140873	0.138541	0.132075	0.130591	0.136633
437	0.180835	0.174687	0.179563	0.166419	0.168963	0.153381	0.143629	0.133559	0.130485	0.128153	0.126987	0.130697
438	0.174475	0.178821	0.178715	0.168645	0.172673	0.150625	0.131227	0.134619	0.127623	0.113526	0.120946	0.107166
439	0.183909	0.180517	0.182637	0.168327	0.172567	0.146279	0.138435	0.124126	0.1166	0.102502	0.106424	0.099322
440	0.184121	0.181471	0.183273	0.179245	0.172355	0.139389	0.135149	0.112572	0.106636	0.105576	0.099004	0.104198
441	0.201399	0.194191	0.180623	0.178185	0.167055	0.140661	0.129107	0.117236	0.09858	0.096142	0.101654	0.090418
442	0.203943	0.191965	0.193873	0.179881	0.166843	0.151791	0.125185	0.11925	0.103138	0.095718	0.091478	0.089464
443	0.205957	0.204473	0.190799	0.186877	0.167055	0.150519	0.132499	0.115858	0.105258	0.07791	0.082892	0.070172
444	0.209561	0.201293	0.198961	0.191647	0.187089	0.144477	0.122642	0.107166	0.089782	0.083634	0.082044	0.08109
445	0.218465	0.199597	0.194827	0.191329	0.180517	0.145219	0.111194	0.10176	0.091054	0.080242	0.06678	0.065296
446	0.218677	0.213801	0.210939	0.189951	0.182743	0.150837	0.121052	0.098792	0.086602	0.07473	0.064766	0.063494
447	0.225461	0.228641	0.218465	0.213271	0.189209	0.153381	0.120628	0.097308	0.092432	0.06943	0.070172	0.056392
448	0.233835	0.224507	0.236273	0.213695	0.197159	0.174581	0.123172	0.109816	0.087238	0.075684	0.065614	0.060844
449	0.236803	0.241891	0.236485	0.220479	0.209455	0.158045	0.126139	0.112042	0.07791	0.070384	0.073458	0.070914
450	0.268603	0.240407	0.251007	0.220267	0.217617	0.156243	0.129637	0.096142	0.08586	0.079712	0.060844	0.056392
451	0.270723	0.272101	0.251113	0.235213	0.213801	0.184121	0.143311	0.114374	0.085966	0.073776	0.066356	0.060632
452	0.300403	0.274115	0.265847	0.235955	0.235213	0.175323	0.135785	0.122748	0.085012	0.075366	0.065402	0.056922
453	0.303795	0.295103	0.273585	0.269981	0.231291	0.192071	0.142781	0.109286	0.081832	0.073034	0.067522	0.060526
454	0.321073	0.315137	0.294785	0.280475	0.244859	0.185605	0.146279	0.119356	0.083316	0.06625	0.051622	0.059996
455	0.316303	0.318211	0.304431	0.276977	0.280157	0.200869	0.152745	0.121688	0.096884	0.093386	0.056604	0.065932
456	0.350859	0.348951	0.349375	0.313547	0.292665	0.236803	0.148929	0.124126	0.09699	0.096248	0.072716	0.05777
457	0.362837	0.351919	0.363579	0.321815	0.290121	0.220267	0.181047	0.134513	0.09222	0.080878	0.081832	0.059678
458	0.397286	0.376086	0.343969	0.343439	0.304643	0.236273	0.176701	0.132711	0.109816	0.082998	0.0742	0.064236
459	0.39877	0.396438	0.369939	0.355099	0.312911	0.252491	0.182107	0.140131	0.125821	0.08798	0.081938	0.059148
460	0.41997	0.408416	0.384142	0.375768	0.321921	0.256837	0.196523	0.138859	0.105788	0.09328	0.069218	0.078016
461	0.438732	0.45654	0.428768	0.392728	0.351177	0.268815	0.219101	0.158045	0.116176	0.094128	0.084376	0.058936
462	0.457388	0.451982	0.433114	0.375026	0.358703	0.254399	0.194509	0.175217	0.11872	0.087768	0.08639	0.07632
463	0.483464	0.441064	0.432796	0.42474	0.350011	0.282701	0.203519	0.170765	0.130379	0.086814	0.087662	0.077698
464	0.478906	0.470214	0.47721	0.41361	0.371635	0.305597	0.221539	0.174369	0.128895	0.092008	0.085436	0.07261
465	0.503604	0.498092	0.461628	0.4417	0.363897	0.301675	0.219313	0.168645	0.118826	0.092326	0.076108	0.062858
466	0.513038	0.502438	0.485478	0.470956	0.38499	0.318953	0.225143	0.168433	0.129213	0.101124	0.07632	0.092856
467	0.513568	0.520564	0.482192	0.457706	0.415306	0.311215	0.231821	0.181471	0.123066	0.095612	0.086814	0.07473
468	0.543354	0.538478	0.493534	0.458872	0.423786	0.318741	0.255777	0.171083	0.135467	0.099534	0.083528	0.084058
469	0.555862	0.540174	0.500954	0.454526	0.41361	0.317999	0.242315	0.193025	0.141085	0.116706	0.077804	0.077486
470	0.573034	0.527666	0.519186	0.482934	0.436506	0.332733	0.264575	0.201187	0.145855	0.11501	0.092644	0.079288
471	0.567416	0.537948	0.53392	0.490354	0.430358	0.336443	0.245707	0.203625	0.135467	0.11236	0.08798	0.088404
472	0.577168	0.58003	0.53392	0.50371	0.443926	0.358703	0.253445	0.199491	0.126881	0.113526	0.088934	0.079606
473	0.588298	0.585754	0.543884	0.522578	0.4523	0.344181	0.259063	0.187513	0.147233	0.120628	0.100276	0.081938
474	0.60335	0.600276	0.554696	0.527454	0.456116	0.378842	0.258639	0.203625	0.146279	0.10812	0.095294	0.090312
475	0.634937	0.58586	0.574518	0.530422	0.48198	0.362307	0.276023	0.212529	0.154547	0.112148	0.105152	0.079606
476	0.633347	0.624656	0.579712	0.559678	0.477316	0.38552	0.281641	0.205109	0.142675	0.127729	0.102184	0.087026
477	0.651367	0.622748	0.582998	0.55459	0.503392	0.363155	0.284715	0.212317	0.157727	0.10706	0.100064	0.086708
478	0.680199	0.670871	0.608968	0.600064	0.51961	0.38181	0.292983	0.207865	0.163557	0.127623	0.093492	0.086814
479	0.696629	0.662497	0.629001	0.601336	0.513462	0.405978	0.304855	0.223129	0.161331	0.133135	0.102926	0.088616
480	0.719949	0.675323	0.635891	0.610664	0.545368	0.42209	0.305597	0.242739	0.170447	0.130167	0.101442	0.08533
481	0.717511	0.706805	0.667479	0.628471	0.553848	0.422302	0.318423	0.241679	0.178503	0.125821	0.110664	0.079076
482	0.747721	0.727263	0.689315	0.626669	0.58109	0.446046	0.327327	0.238817	0.169387	0.132287	0.111088	0.083846
483	0.761077	0.736591	0.713059	0.650307	0.584588	0.467882	0.320437	0.244329	0.174899	0.139707	0.107908	0.098792
484	0.775811	0.758321	0.717829	0.694721	0.575472	0.464596	0.348103	0.256625	0.192495	0.128259	0.115328	0.09275
485	0.792559	0.765423	0.731927	0.703307	0.60812	0.47456	0.333687	0.256943	0.171083	0.133983	0.109498	0.101124
486	0.840047	0.808989	0.743269	0.714755	0.62084	0.498622	0.337715	0.253233	0.187937	0.127517	0.107166	0.094658
487	0.872271	0.849269	0.769557	0.737439	0.645007	0.486008	0.365063	0.259911	0.187407	0.140979	0.114374	0.092538
488	0.868985	0.844711	0.790227	0.754611	0.643417	0.517172	0.371317	0.260971	0.197795	0.142887	0.1166	0.09381
489	0.878524	0.847785	0.790333	0.781853	0.674369	0.517596	0.376828	0.272843	0.206911	0.146173	0.121264	0.100276
490	0.887216	0.887958	0.861777	0.799343	0.697795	0.530952	0.386474	0.268073	0.194509	0.150201	0.122854	0.10653
491	0.941912	0.904918	0.843757	0.833475	0.712211	0.56148	0.414564	0.284821	0.203625	0.149989	0.122748	0.09911
492	0.92421	0.930676	0.856583	0.844393	0.702883	0.548548	0.400042	0.296163	0.198961	0.152851	0.136421	0.108332
493	0.974136	0.93799	0.873755	0.862201	0.755141	0.577592	0.401738	0.283549	0.214437	0.155501	0.126033	0.10494
494	0.960886	0.978588	0.896544	0.838775	0.745177	0.584906	0.421878	0.294043	0.199809	0.151155	0.140237	0.10229
495	1	0.962158	0.931948	0.844287	0.745707	0.593174	0.420288	0.308035	0.224613	0.160695	0.130273	0.11395
496	0.963748	0.93799	0.919546	0.846937	0.718995	0.577168	0.414352	0.298495	0.216875	0.159953	0.135785	0.10335
497	0.983464	0.959826	0.923044	0.859339	0.725249	0.594976	0.435764	0.304749	0.218889	0.152745	0.134831	0.113208
498	0.954632	0.949332	0.88711	0.840365	0.728111	0.585436	0.420288	0.305915	0.220479	0.165995	0.134619	0.112148
499	0.919546	0.949756	0.873331	0.860505	0.730019	0.564554	0.407568	0.309413	0.210197	0.160377	0.138541	0.106954
500	0.910112	0.907356	0.856689	0.817787	0.693025	0.562434	0.380326	0.290545	0.212953	0.157727	0.127093	0.112784
501	0.890078	0.903434	0.829553	0.806551	0.709031	0.52703	0.371529	0.288955	0.218147	0.156773	0.125397	0.12137
502	0.871635	0.842485	0.797329	0.744965	0.664193	0.519292	0.369833	0.278355	0.183061	0.148611	0.129107	0.11236
503	0.789803	0.762985	0.746131	0.695357	0.595718	0.472228	0.359975	0.245177	0.191647	0.143735	0.129637	0.103668
504	0.735849	0.695993	0.703095	0.643417	0.563812	0.442442	0.325737	0.233305	0.173627	0.131863	0.117978	0.114798
505	0.694403	0.675323	0.668009	0.624338	0.533496	0.427602	0.294467	0.223447	0.177231	0.132499	0.115858	0.104622
506	0.659635	0.636633	0.603032	0.555226	0.498092	0.359551	0.275705	0.198855	0.165147	0.118932	0.112466	0.09858
507	0.577804	0.587662	0.542188	0.502544	0.436718	0.365699	0.264999	0.197477	0.154865	0.120946	0.104834	0.087132
508	0.50795	0.49682	0.465974	0.456752	0.375132	0.310261	0.219419	0.170235	0.124656	0.116706	0.092644	0.07208
509	0.459932	0.428238	0.42686	0.410536	0.352449	0.263939	0.190375	0.168009	0.123066	0.092008	0.089782	0.073988
510	0.39824	0.380856	0.368561	0.336761	0.297859	0.239771	0.195251	0.139071	0.10547	0.09487	0.087132	0.075578
511	0.355841	0.339835	0.324465	0.310579	0.281429	0.211893	0.169917	0.123596	0.102608	0.074306	0.05989	0.062434
512	0.299979	0.287365	0.271783	0.281641	0.235319	0.186665	0.141827	0.114162	0.085966	0.055226	0.06572	0.064024
513	0.258003	0.256731	0.247615	0.238923	0.208077	0.177655	0.130167	0.109816	0.079606	0.071868	0.060102	0.05777
514	0.214119	0.223129	0.199597	0.193343	0.156561	0.12455	0.115646	0.09699	0.064448	0.05512	0.057452	0.043672
515	0.175005	0.173415	0.156455	0.161331	0.127411	0.10759	0.088616	0.066462	0.05406	0.053636	0.028514	0.050032
516	0.149565	0.149035	0.139813	0.133453	0.110664	0.097838	0.073882	0.06254	0.053636	0.049502	0.052894	0.039644
517	0.134725	0.134089	0.114798	0.118508	0.110028	0.086496	0.070702	0.060526	0.05512	0.046322	0.035404	0.037524
518	0.10017	0.103774	0.098156	0.096672	0.088828	0.079606	0.062434	0.060314	0.036676	0.031694	0.025334	0.032754
519	0.0842697	0.089146	0.07579	0.073458	0.06201	0.061692	0.056392	0.041976	0.04187	0.031694	0.03339	0.030422
520	0.0661437	0.066356	0.063176	0.05724	0.063706	0.051728	0.039856	0.027136	0.028726	0.024274	0.022048	0.031376
521	0.0589358	0.048124	0.058936	0.04399	0.039644	0.037206	0.029998	0.030634	0.025864	0.021094	0.0212	0.01855
522	0.0473818	0.052364	0.050668	0.034238	0.039114	0.031376	0.030634	0.01802	0.018444	0.008162	0.016748	0.018974
523	0.0357219	0.037524	0.047912	0.039538	0.030422	0.024168	0.026394	0.026712	0.01537	0.025546	0.01749	0.0212
524	0.0386898	0.036464	0.039856	0.035192	0.017702	0.021306	0.023108	0.011554	0.012508	0.01908	0.025864	0.014204
525	0.0243799	0.032012	0.032754	0.018126	0.039114	0.03127	0.019292	0.011766	0.021094	0.022048	0.013144	0.021942
526	0.0319059	0.018974	0.018444	0.020882	0.017172	0.0212	0.028726	0.012296	0.010918	0.01537	0.014734	0.02491
527	0.0255459	0.024804	0.030846	0.033178	0.023108	0.0212	0.017914	0.013886	0.006466	0.018444	0.014628	0.011554
528	0.0244859	0.014628	0.027454	0.021518	0.014946	0.018656	0.021624	0.022366	0.01696	0.007844	0.015264	0.017808
529	0.0235319	0.023214	0.021624	0.02915	0.027348	0.02544	0.013568	0.011872	0.016006	0.01007	0.017278	0.01643
530	0.0244859	0.021942	0.024274	0.034026	0.025546	0.020246	0.01961	0.028726	0.025122	0.018338	0.029044	0.016112

## Sheet: Fig 3f
	Repeated measurement
	1	2	3	4	5	6	7	1	2	3	4	5	6	7	1	2	3	4	5	6	7
cdG concn (mM)	497 nm							405 nm							NORM RATIO 2H12.D11
20	0.994363	0.992885	1.00264	0.982245	0.999757	0.999979	1.02813	0.445715	0.445495	0.43122	0.439895	0.412772	0.427816	0.426169	18.023	18.0051	18.7839	18.0389	19.567	18.8831	19.4898
13.3333	1.01712	1.02126	0.989338	0.989856	0.975003	1.00175	0.994289	0.432209	0.437699	0.440115	0.444727	0.435832	0.439785	0.429463	19.0116	18.8495	18.1601	17.9812	18.0729	18.4018	18.7037
8.88889	0.987935	0.981728	0.990816	0.974708	0.984979	0.961112	0.997319	0.451425	0.43144	0.432318	0.457245	0.43144	0.432209	0.4198	17.68	18.3828	18.5153	17.2213	18.4436	17.9647	19.1925
5.92593	0.976629	0.962663	0.970422	0.963624	0.957048	1.00183	0.967393	0.461967	0.457904	0.424193	0.440115	0.452853	0.447472	0.445825	17.0789	16.984	18.4815	17.6881	17.0733	18.087	17.5299
3.95062	0.91286	0.908057	0.925939	0.901629	0.910052	0.901038	0.92919	0.486564	0.474265	0.452743	0.472509	0.478877	0.462845	0.469763	15.1567	15.4679	16.5223	15.4155	15.3526	15.7271	15.9796
2.63374	0.83823	0.84318	0.831431	0.852712	0.868304	0.864166	0.834978	0.519946	0.523131	0.513357	0.501498	0.526644	0.503694	0.501608	13.024	13.0212	13.0842	13.7364	13.3197	13.8602	13.4478
1.75583	0.705594	0.709214	0.71653	0.70382	0.728574	0.710618	0.712909	0.589565	0.58111	0.578914	0.605268	0.578035	0.572545	0.572984	9.66859	9.85961	9.99909	9.39408	10.1826	10.0269	10.0515
1.17055	0.550421	0.549386	0.556184	0.54244	0.541923	0.547022	0.540815	0.69026	0.671483	0.676204	0.686197	0.673349	0.654243	0.673459	6.44202	6.60972	6.64478	6.38621	6.50186	6.7547	6.4875
0.780369	0.395617	0.40175	0.398795	0.397169	0.391849	0.404189	0.388006	0.798971	0.810611	0.793151	0.797104	0.773276	0.763832	0.760538	4.00022	4.00391	4.06194	4.02532	4.09378	4.2749	4.12153
0.520246	0.286257	0.295494	0.29505	0.273548	0.283893	0.281971	0.283745	0.905815	0.868919	0.881877	0.874629	0.864088	0.895932	0.879022	2.55304	2.74732	2.70289	2.52667	2.65422	2.54255	2.60777
0.346831	0.208597	0.199286	0.206011	0.20638	0.201651	0.199878	0.209114	0.952704	0.94886	0.948311	0.89132	0.928875	0.935244	0.918333	1.76885	1.69674	1.75501	1.87057	1.75381	1.72655	1.8396
0.23122	0.170764	0.176749	0.170247	0.17372	0.176602	0.171503	0.170616	0.993004	1.00333	1.00102	0.993333	0.953582	0.937111	0.974665	1.38927	1.42317	1.37397	1.41284	1.49615	1.4785	1.41418
0.154147	0.147488	0.150666	0.150222	0.146971	0.141577	0.1384	0.148966	1.02166	1.05999	1.03166	1.00333	0.975873	0.975105	0.993553	1.16624	1.1483	1.17636	1.18339	1.17203	1.14663	1.21126
0.102765	0.13101	0.138178	0.138769	0.129311	0.133005	0.131528	0.126798	0.984988	0.991906	0.962037	0.980925	0.983999	0.950837	0.984548	1.07452	1.1254	1.16531	1.06498	1.09198	1.11751	1.04044
0.06851	0.130271	0.128055	0.13005	0.125395	0.128941	0.137143	0.134557	0.98367	0.99509	0.986415	0.940405	0.943809	0.942052	0.961379	1.06989	1.03962	1.0651	1.07722	1.10369	1.17609	1.13071
0.045673	0.12303	0.126872	0.12606	0.122661	0.122069	0.123547	0.118301	0.966979	0.975324	0.982901	0.933926	0.954351	0.984548	0.93206	1.02786	1.05089	1.03611	1.06104	1.03333	1.01376	1.02538
0.030449	0.133523	0.137439	0.135961	0.127464	0.118596	0.125395	0.12968	1.03803	1.00091	0.984548	0.96654	0.968297	0.961708	0.973128	1.03917	1.10932	1.11562	1.06538	0.989472	1.05336	1.07657
0.020299	0.112907	0.121404	0.123695	0.120592	0.126355	0.118375	0.115345	1.00113	0.979058	0.969614	0.943919	0.952484	0.971371	0.956876	0.911108	1.00177	1.03061	1.0321	1.0717	0.984497	0.973832
0.013533	0.125912	0.123917	0.130271	0.125468	0.123473	0.12473	0.120665	1.00344	1.00475	0.992015	0.97763	0.971591	0.957865	0.944907	1.01372	0.996347	1.06089	1.03681	1.02667	1.05197	1.03165
0.009022	0.127685	0.127833	0.127611	0.125025	0.121404	0.113202	0.120813	0.992674	1.03572	0.951166	0.979387	0.974336	0.967748	0.989819	1.03914	0.997105	1.08386	1.0313	1.00662	0.945004	0.98605
0.006015	0.12872	0.121626	0.118966	0.123917	0.116158	0.116528	0.110764	0.949849	0.950617	0.939197	0.925581	0.954461	0.944578	0.913392	1.09479	1.03362	1.02331	1.08157	0.983176	0.996623	0.979673
0.00401	0.118005	0.126946	0.119409	0.118966	0.127611	0.119631	0.114532	1.01442	1.01519	0.969285	0.944688	0.95479	0.964783	0.935793	0.939779	1.01022	0.995238	1.01736	1.07974	1.00174	0.988755
0.002673	0.125395	0.123843	0.120887	0.121404	0.122661	0.123473	0.123326	0.980705	0.979277	0.961928	0.964783	0.962806	0.959951	0.953143	1.03295	1.02166	1.01526	1.01659	1.02921	1.03912	1.04529
0	0.121552	0.123621	0.126577	0.123178	0.12739	0.124951	0.126207	1.03682	0.985537	0.997506	1.02177	0.974116	1.0075	0.976752	0.94711	1.01335	1.02513	0.973908	1.05648	1.00193	1.04386
18.072	1.05931	1.02784	1.06146	1.0667	1.01431	1.03604	1.04032	0.46592	0.441982	0.457355	0.467457	0.453841	0.450327	0.447143	18.3676	18.7871	18.7495	18.4349	18.0555	18.5861	18.7959
12.048	1.0101	1.0302	0.981136	1.00035	0.998871	1.01912	1.01439	0.451096	0.44846	0.445276	0.450547	0.44868	0.430671	0.435942	18.0899	18.5583	17.8008	17.9371	17.9851	19.1169	18.7982
8.03202	1.01513	1.03205	1.00471	0.993181	0.990595	1.01151	0.976038	0.455488	0.458124	0.439017	0.440883	0.436601	0.423204	0.452413	18.0046	18.1994	18.4884	18.1989	18.3295	19.3089	17.429
5.35468	0.988969	0.97759	1.00486	0.988821	0.953427	0.942934	0.966654	0.489309	0.482721	0.487113	0.47745	0.447582	0.475913	0.471191	16.3282	16.3607	16.6653	16.7313	17.209	16.0064	16.5735
3.56979	0.977664	0.969462	0.992368	0.954388	0.942048	0.92291	0.959191	0.494361	0.502377	0.506879	0.50644	0.498973	0.507867	0.499522	15.9767	15.5898	15.8164	15.2243	15.2523	14.6808	15.5128
2.37986	0.829215	0.815101	0.856111	0.815766	0.811776	0.813919	0.806604	0.560575	0.561344	0.568701	0.559587	0.557391	0.553218	0.556732	11.9501	11.7307	12.1615	11.7771	11.7657	11.8857	11.7045
1.58657	0.666283	0.683057	0.658672	0.671529	0.673746	0.656751	0.638204	0.671922	0.659074	0.689821	0.638759	0.675436	0.650289	0.654792	8.01088	8.37264	7.71389	8.49313	8.05847	8.15895	7.87402
1.05771	0.484952	0.500987	0.508746	0.50712	0.494928	0.498475	0.491381	0.79941	0.761416	0.76515	0.735941	0.768005	0.749667	0.747251	4.90083	5.3155	5.37148	5.56683	5.20617	5.37174	5.31242
0.705143	0.368647	0.357785	0.351134	0.375001	0.349656	0.34574	0.340789	0.887038	0.855852	0.828729	0.836635	0.845201	0.868919	0.832682	3.35744	3.37725	3.42295	3.62107	3.34212	3.21448	3.30633
0.470095	0.265715	0.25707	0.257809	0.258178	0.259804	0.25537	0.253597	0.971701	0.969395	0.95457	0.93184	0.901423	0.941833	0.898678	2.20914	2.14235	2.18187	2.2383	2.3284	2.19047	2.27971
0.313397	0.184951	0.195148	0.198547	0.184656	0.187759	0.187242	0.190789	1.00387	0.965112	0.979717	0.970383	0.923055	0.961488	0.938978	1.4884	1.63353	1.63721	1.5373	1.64329	1.57326	1.64149
0.208931	0.155838	0.152882	0.157833	0.148744	0.156799	0.158794	0.159828	0.995968	1.02617	0.991137	0.980815	0.949849	0.974446	0.955888	1.26406	1.20359	1.28648	1.22516	1.33361	1.31648	1.35078
0.139287	0.140247	0.144311	0.142685	0.136035	0.140542	0.141134	0.136109	1.03319	1.00179	1.0377	1.00179	0.978289	0.981913	0.983231	1.09661	1.16376	1.11083	1.09702	1.16059	1.16117	1.11833
0.092858	0.130493	0.126133	0.139212	0.127464	0.124656	0.128867	0.12473	0.991137	0.975764	0.967528	0.940295	0.942162	0.943699	0.925361	1.06364	1.0443	1.1624	1.09512	1.06887	1.10319	1.08892
0.061906	0.12968	0.135222	0.129385	0.131675	0.130789	0.128941	0.129976	0.990258	1.00398	1.02232	0.974446	1.02188	0.975764	0.99509	1.05795	1.08808	1.02243	1.09166	1.03397	1.06755	1.05521
0.04127	0.131971	0.124508	0.124286	0.119335	0.12133	0.11867	0.123991	0.97225	0.957755	0.946994	0.974885	0.970822	0.933926	0.933816	1.09658	1.05022	1.06027	0.988908	1.00965	1.02653	1.07267
0.027514	0.126651	0.135592	0.136478	0.129828	0.133227	0.1217	0.121774	1.04703	1.02715	1.00025	0.996078	0.997067	0.972469	1.00519	0.977212	1.06644	1.10229	1.05297	1.07946	1.01101	0.978689
0.018342	0.124582	0.126577	0.137217	0.123917	0.124138	0.121404	0.122069	1.03583	0.978289	1.01507	1.04033	0.980266	0.982791	0.982901	0.971642	1.04527	1.09207	0.962273	1.02306	0.99796	1.00331
0.012228	0.124508	0.134262	0.129089	0.135444	0.126651	0.131823	0.123695	1.00947	0.995968	1.01486	1.00311	0.986635	1.00607	1.00388	0.996417	1.08905	1.0276	1.09082	1.03703	1.05853	0.995435
0.008152	0.126133	0.126207	0.118966	0.123399	0.127094	0.112907	0.124951	1.01497	1.0277	0.997835	0.987843	0.985317	0.969834	0.987623	1.00397	0.992104	0.963172	1.00917	1.04205	0.940509	1.02209
0.005435	0.129089	0.12569	0.129311	0.129385	0.129754	0.121109	0.128794	1.00937	0.971152	0.9605	0.961379	0.97203	0.9605	0.996627	1.03319	1.04557	1.08762	1.08725	1.07841	1.01863	1.044
0.003623	0.128055	0.132562	0.130419	0.129606	0.126577	0.132858	0.126503	1.03638	1.01288	1.02452	0.959622	0.963465	1.00135	0.99509	0.998199	1.05731	1.0284	1.0911	1.06135	1.07187	1.02702
0.002415	0.125986	0.127168	0.12436	0.125986	0.120961	0.12473	0.123547	1.01782	1.02781	1.03561	0.980266	0.959622	0.970273	0.967967	0.999977	0.999548	0.970119	1.03829	1.01832	1.03852	1.03113

[truncated: 19 more sheets: Fig 3g, Fig 3i, Fig 4c, Fig 6a, Fig 6b, Fig 6c, Fig 6d, Fig 6e, Fig 6f, Supp Fig 2a, Supp Fig 2b, Supp Fig 3a, Supp Fig 3b, Supp Fig 3c, Supp Fig 3d, Supp Fig 3e, Supp Fig 3f, Supp Fig 6b, Supp Fig 7]
